# Supplementary material for: CDK8 Fine-Tunes IL-6 Transcriptional Activities by Limiting STAT3 Resident Time at the Gene Loci
Source: Cell Rep. 2020 Dec 22;33(12):108545. doi: 10.1016/j.celrep.2020.108545 (PMC7773550; doi:10.1016/j.celrep.2020.108545)
Supplement: Table S3. Differentially Expressed and/or STAT3-Bound Genes in Response to HyIL6, MSC, or HyIL6+MSC Stimulation, Related to Figures 6 and S7 [file mmc4.xlsx]

## Sheet: A
Table S3. A) Differently expressed genes (FC>1.5, p-value<0.05) in response to HyIL6, MSC, or HyIL6+MSC
HyIL6 vs. Unstimulated							MSC vs. Unstimulated							HyIL6+MSC vs. Unstimulated
Gene	logFC	logCPM	P-Value	FDR	Up/Down (DN) regulated		Gene	logFC	logCPM	P-Value	FDR	Up/Down (DN) regulated		Gene	logFC	logCPM	P-Value	FDR	Up/Down (DN) regulated
RNA45S5	-0.990436	13.3413	0	0	DN		CCR5	1.06991	8.67936	1.50192e-273	1.66307e-269	UP		CCR5	1.03111	8.67936	3.04835e-245	3.37544e-241	UP
SBNO2	0.954301	8.01062	9.92234e-188	5.4935e-184	UP		RNA45S5	-0.877433	13.3413	2.11822e-265	1.17275e-261	DN		CX3CR1	1.08866	8.03569	7.96199e-215	4.40815e-211	UP
JAK3	0.786543	9.01589	4.85918e-164	1.79353e-160	UP		CX3CR1	1.08985	8.03569	1.43941e-234	5.31287e-231	UP		SBNO2	0.968439	8.01062	5.72069e-187	2.11151e-183	UP
PIM2	0.73475	8.3615	4.14343e-127	1.147e-123	UP		CTLA4	1.10389	6.79069	1.07966e-158	2.98877e-155	UP		TXNIP	-0.803726	10.0002	2.3181e-182	6.41709e-179	DN
COMMD3-BMI1	-3.03552	3.82323	1.83535e-126	4.06457e-123	DN		ERMP1	0.865395	7.50156	2.35766e-133	5.22126e-130	UP		CTLA4	1.18975	6.79069	1.19668e-176	2.65018e-173	UP
SOCS3	1.31804	5.44761	1.5547e-113	2.86921e-110	UP		PLEKHG3	0.774629	8.30874	5.5773e-133	1.02929e-129	UP		GIMAP5	0.971328	7.7778	1.77355e-175	3.27309e-172	UP
MIAT	0.591392	10.1464	2.20916e-106	3.49457e-103	UP		TXNIP	-0.652583	10.0002	3.70578e-128	5.86201e-125	DN		PLEKHG3	0.839567	8.30874	9.23872e-152	1.46143e-148	UP
BCL3	1.17232	5.37814	1.46067e-90	2.02175e-87	UP		RAP1GAP2	0.998814	6.64301	2.06474e-123	2.85786e-120	UP		PTPN13	1.08057	6.61503	1.24636e-141	1.72512e-138	UP
PARP9	0.696427	7.01275	3.72437e-74	4.58221e-71	UP		IL10RA	0.625873	10.1958	1.60091e-120	1.96965e-117	UP		IL10RA	0.680623	10.1958	6.60326e-141	8.12422e-138	UP
BCL6	0.65596	5.37707	8.73649e-33	5.3744e-30	UP		TMEM2	0.753164	8.0119	9.41019e-119	1.04199e-115	UP		NOTCH2	0.775143	8.46315	3.57585e-136	3.95954e-133	UP
SREBF1	0.619999	5.38705	1.12207e-26	5.6476e-24	UP		PLXND1	0.950993	6.64187	1.98252e-117	1.99568e-114	UP		SOCS3	1.5072	5.44761	4.49943e-136	4.52929e-133	UP
KRT1	-0.795723	4.33176	4.81312e-12	8.32746e-10	DN		H1FX	-0.711515	8.35075	5.04489e-116	4.65517e-113	DN		GZMB	0.897148	7.66796	8.43303e-134	7.78158e-131	UP
USP32P1	-0.700615	4.49385	1.08724e-10	1.50487e-08	DN		LTB	-0.622006	9.77618	1.29761e-112	1.10527e-109	DN		CXCR6	0.739412	8.65826	7.44724e-132	6.34333e-129	UP
DHRS3	-0.609692	4.52105	6.53713e-10	7.86801e-08	DN		RORC	0.83865	7.14749	2.4329e-107	1.92425e-104	UP		MIAT	0.654037	10.1464	2.60001e-129	2.05642e-126	UP
COL18A1	-0.637646	4.76295	8.42275e-10	1.00285e-07	DN		AQP3	0.609501	9.21761	9.55386e-103	7.05266e-100	UP		JAK3	0.706373	9.01589	1.64918e-128	1.21743e-125	UP
SOCS2	-0.653777	3.31071	2.08229e-08	2.21704e-06	DN		SPTB	1.39003	5.13543	4.62883e-102	3.20344e-99	UP		H1FX	-0.755728	8.35075	1.45386e-125	1.00616e-122	DN
GAL3ST4	-0.798698	3.40762	4.49e-08	4.5198e-06	DN		PRR29	1.17435	5.62069	2.25906e-100	1.47145e-97	UP		RORC	0.884946	7.14749	1.13786e-114	7.41146e-112	UP
FAM171A1	-0.586631	4.31444	4.47718e-07	3.34972e-05	DN		GPR55	0.96592	6.37475	1.16405e-99	7.16084e-97	UP		ERMP1	0.822935	7.50156	1.5077e-114	9.27486e-112	UP
MUC1	0.72424	2.17232	4.02972e-06	0.000227658	UP		SYTL2	0.722652	7.72344	8.12806e-98	4.73695e-95	UP		FURIN	0.657989	9.05045	1.70957e-114	9.96317e-112	UP
PCNA-AS1	-0.683321	1.87031	5.19486e-05	0.00197672	DN		CCR4	0.705457	7.77602	4.9012e-94	2.71355e-91	UP		CSF1	0.905414	6.86306	8.6406e-114	4.78387e-111	UP
RMRP	-1.11642	0.444943	8.21149e-05	0.00279196	DN		VCL	0.638586	8.39249	1.25637e-93	6.62467e-91	UP		LTB	-0.636852	9.77618	2.97372e-112	1.568e-109	DN
GATA3-AS1	-0.728271	2.81967	0.000138367	0.00436506	DN		NFATC3	0.626343	8.47013	6.73092e-93	3.3878e-90	UP		GPRIN3	0.856202	7.27415	1.29227e-111	6.50422e-109	UP
ARL17B	-0.660371	2.1039	0.000682776	0.0161202	DN		ATG16L1	0.735246	7.17729	6.28036e-87	3.02358e-84	UP		PRR29	1.25462	5.62069	7.90528e-110	3.80588e-107	UP
LOC101929125	0.768954	1.90097	0.00110202	0.023199	UP		NOTCH2	0.60809	8.46315	1.6503e-86	7.61408e-84	UP		RAP1GAP2	0.989423	6.64301	3.8818e-109	1.79096e-106	UP
FUOM	-0.621672	1.94411	0.00205818	0.036348	DN		CD59	0.61324	8.27821	7.48889e-86	3.31698e-83	UP		TPM4	0.647088	9.00255	7.05275e-105	3.1238e-102	UP
CCL17	-0.624584	1.91147	0.00341872	0.0512947	DN		IQGAP2	0.595356	8.58263	1.95474e-85	8.32496e-83	UP		CD28	0.619031	8.90078	5.86839e-98	2.49926e-95	UP
HIST1H4K	-0.812872	0.465618	0.0151986	0.134851	DN		KIAA1671	0.648944	7.75742	2.76764e-83	1.0945e-80	UP		CD4	0.587584	9.4873	3.82575e-97	1.56898e-94	UP
							GPRIN3	0.721948	7.27415	1.23995e-81	4.73447e-79	UP		PCYOX1L	0.979026	6.24423	1.37295e-96	5.42954e-94	UP
							PCYOX1L	0.880965	6.24423	2.87246e-81	1.06023e-78	UP		PLXND1	0.897846	6.64187	1.34428e-95	5.13282e-93	UP
							HAVCR2	1.10419	5.31307	3.02095e-77	1.04534e-74	UP		AQP3	0.591541	9.21761	1.14587e-94	4.22941e-92	UP
							CCR2	0.601665	7.64096	2.73342e-69	8.40754e-67	UP		SYTL2	0.719409	7.72344	1.1721e-92	4.18667e-90	UP
							GADD45G	1.22118	4.62656	1.36664e-65	3.69092e-63	UP		LAG3	1.1338	5.67826	2.62366e-92	9.07867e-90	UP
							TGFBR3	0.602951	7.59897	2.41054e-65	6.35521e-63	UP		TMEM2	0.677221	8.0119	1.44245e-90	4.84007e-88	UP
							E2F2	0.656131	7.15377	6.68738e-64	1.72208e-61	UP		GPR55	0.962686	6.37475	9.36584e-88	3.05023e-85	UP
							GIMAP5	0.589568	7.7778	8.44805e-64	2.12603e-61	UP		GBP1	0.760584	7.21889	7.64644e-87	2.35192e-84	UP
							PTPN13	0.734338	6.61503	1.05822e-63	2.54732e-61	UP		CCR4	0.673844	7.77602	7.26947e-86	2.17554e-83	UP
							LGMN	1.32484	4.43957	5.01243e-63	1.1563e-60	UP		SPTB	1.33674	5.13543	2.40418e-85	7.00564e-83	UP
							GBP1	0.610156	7.21889	5.25392e-59	1.07735e-56	UP		PIM2	0.611611	8.3615	1.45639e-83	4.13502e-81	UP
							ADGRG1	0.99049	5.38908	9.8045e-57	1.93866e-54	UP		E2F2	0.767663	7.15377	6.08254e-83	1.6838e-80	UP
							TRABD2A	0.948383	5.09741	2.66243e-52	4.9968e-50	UP		LYSMD1	-0.832464	6.84685	3.73106e-82	1.00766e-79	DN
							TNF	0.744852	5.75177	6.25956e-48	1.05018e-45	UP		MYC	0.714511	7.31139	4.03656e-81	1.06421e-78	UP
							BZRAP1	-0.752496	5.81952	7.99843e-47	1.28357e-44	DN		PDCD1	1.53377	4.38902	2.65506e-80	6.8371e-78	UP
							AUTS2	0.592673	6.68159	5.43664e-46	8.47885e-44	UP		ST6GALNAC1	1.26142	4.97153	4.47792e-78	1.07791e-75	UP
							HS3ST3B1	0.627501	6.51136	1.63591e-45	2.41526e-43	UP		HAVCR2	1.15069	5.31307	1.97753e-77	4.65897e-75	UP
							BACH2	0.644729	6.05773	7.41858e-45	1.06683e-42	UP		VCL	0.594292	8.39249	2.50897e-77	5.78789e-75	UP
							CACNA1I	-0.594779	6.68854	3.57124e-44	5.00561e-42	DN		COMMD3-BMI1	-2.07846	3.82323	1.33719e-76	2.90328e-74	DN
							LZTFL1	0.858126	4.84559	2.10122e-41	2.61425e-39	UP		TPST2	0.846016	6.38091	1.16035e-71	2.47087e-69	UP
							IL18R1	0.675685	5.84438	2.10913e-40	2.56641e-38	UP		ZFYVE28	0.728378	6.83397	1.73282e-69	3.42634e-67	UP
							BMF	-0.710056	5.70917	1.44602e-39	1.66789e-37	DN		LGMN	1.43404	4.43957	5.95834e-69	1.15149e-66	UP
							IFI44	0.72834	5.46375	5.92174e-39	6.62338e-37	UP		ACE	1.01348	5.49176	9.5984e-69	1.80141e-66	UP
							B3GAT1	1.2734	3.96848	2.05174e-38	2.22735e-36	UP		MGAT5	0.616445	7.54499	1.92535e-67	3.55324e-65	UP
							KIF26A	0.963341	4.78298	5.9683e-38	6.294e-36	UP		ATG16L1	0.66989	7.17729	2.5681e-67	4.66174e-65	UP
							PLAC8	0.701457	5.60932	1.50199e-36	1.48496e-34	UP		BCL3	1.06339	5.37814	2.95477e-66	5.27712e-64	UP
							CAMK1D	0.59264	6.15711	3.74079e-36	3.60189e-34	UP		CYB561	0.690442	6.93609	2.2902e-64	3.96241e-62	UP
							TSPAN18	0.694408	5.38517	2.57937e-33	2.24893e-31	UP		ADGRG1	1.09634	5.38908	1.64555e-63	2.76078e-61	UP
							BBC3	-0.606222	5.94129	1.83171e-32	1.56019e-30	DN		IFITM1	0.587184	7.63343	1.70181e-61	2.77119e-59	UP
							AGPAT4	0.677244	5.40474	5.06536e-32	4.18573e-30	UP		TLE3	0.660271	6.92825	6.57768e-61	1.05558e-58	UP
							DUSP5	0.643786	5.5752	5.79371e-31	4.54991e-29	UP		FUT7	0.740756	6.49094	2.98345e-60	4.71939e-58	UP
							JAKMIP1	0.592384	5.90108	3.52e-29	2.56428e-27	UP		ITGA6	0.614756	7.23225	3.18738e-60	4.97097e-58	UP
							LAG3	0.64092	5.67826	1.37936e-27	9.03767e-26	UP		PLAC8	0.919205	5.60932	7.51452e-59	1.09485e-56	UP
							RASGRP4	1.10436	3.53419	2.80662e-27	1.80684e-25	UP		FAM53B	0.593515	7.47529	1.55408e-58	2.23485e-56	UP
							DDIT4	0.592516	5.53313	4.94949e-27	3.11396e-25	UP		DUSP5	0.893304	5.5752	2.39326e-57	3.39751e-55	UP
							SPATA3-AS1	0.877884	4.53543	6.45426e-27	4.01505e-25	UP		LDLR	0.989995	5.31966	3.27398e-56	4.5316e-54	UP
							VIM-AS1	0.668264	5.01145	3.38712e-25	1.95342e-23	UP		GZMH	0.723375	6.99171	1.18337e-54	1.57873e-52	UP
							FCGR3A	0.646625	5.00352	4.99315e-25	2.80656e-23	UP		GIMAP8	0.661916	6.71583	1.39206e-54	1.83503e-52	UP
							MIR4697HG	0.660623	4.8202	1.94653e-23	1.01669e-21	UP		MXD1	0.699737	6.46985	2.12115e-54	2.76324e-52	UP
							SVIL	0.726819	4.62646	3.51937e-23	1.77136e-21	UP		SESN3	-0.697544	6.7495	2.6758e-52	3.29213e-50	DN
							TRIM69	0.882414	3.97914	5.95902e-22	2.81984e-20	UP		TIAM1	0.633506	6.63769	3.09254e-52	3.76304e-50	UP
							DBP	-0.661075	4.9031	1.68343e-21	7.76691e-20	DN		IL17RB	0.724853	6.05345	1.88071e-51	2.26359e-49	UP
							LRRC16B	0.90924	3.9552	3.34414e-21	1.51761e-19	UP		PRR5L	0.668984	6.69374	5.89467e-51	6.9438e-49	UP
							PTPRN2	0.623516	4.94554	8.60649e-21	3.85829e-19	UP		BNIP3L	-0.762431	6.09403	5.48366e-49	6.13339e-47	DN
							LDLR	0.608944	5.31966	9.11665e-21	4.07051e-19	UP		HS3ST3B1	0.66411	6.51136	6.07489e-49	6.72673e-47	UP
							SUSD1	0.624578	4.90191	3.87054e-20	1.69401e-18	UP		CXCR3	0.597098	6.80779	2.54034e-47	2.67896e-45	UP
							MYOM2	0.676959	4.38754	5.41181e-20	2.35369e-18	UP		SFMBT2	0.779232	5.67477	9.95123e-47	1.03953e-44	UP
							NHSL2	0.622223	5.02236	1.2415e-19	5.26711e-18	UP		CACNA1I	-0.6307	6.68854	7.34974e-45	7.39852e-43	DN
							FAM179A	0.76013	4.38375	1.56839e-19	6.62853e-18	UP		RRBP1	0.71918	5.90527	7.77333e-44	7.61718e-42	UP
							DCBLD1	1.31293	2.55072	4.49788e-19	1.80453e-17	UP		TTYH2	0.661214	6.25321	2.22309e-43	2.12209e-41	UP
							MT2A	-0.620853	4.5462	1.81997e-17	6.60738e-16	DN		AUTS2	0.594218	6.68159	5.85216e-42	5.40008e-40	UP
							MIR4435-1HG	0.666881	4.60041	2.75963e-17	9.95356e-16	UP		BZRAP1	-0.7593	5.81952	9.4148e-42	8.61571e-40	DN
							IDO1	-1.17261	2.84314	3.95636e-17	1.39964e-15	DN		TRABD2A	0.867696	5.09741	5.68164e-40	4.8025e-38	UP
							ST6GALNAC1	0.600129	4.97153	6.45596e-17	2.23396e-15	UP		B3GAT1	1.36739	3.96848	2.00713e-39	1.65858e-37	UP
							SLC25A23	-0.683731	4.33827	5.35666e-16	1.71925e-14	DN		TSPAN18	0.768189	5.38517	4.76903e-39	3.91167e-37	UP
							PDCD1	0.714791	4.38902	1.23963e-15	3.89955e-14	UP		ETV6	0.591303	6.41159	8.84466e-39	7.20125e-37	UP
							TNFRSF10A	0.659815	4.07505	4.92697e-15	1.45097e-13	UP		HEXIM1	-0.594545	6.51884	4.02391e-38	3.16006e-36	DN
							COMMD3-BMI1	-0.598336	3.82323	2.53355e-13	6.30426e-12	DN		KIF26A	1.014	4.78298	3.05156e-37	2.31438e-35	UP
							HIST2H2BE	-0.853441	3.11358	1.19318e-12	2.80512e-11	DN		TRIM69	1.177	3.97914	3.91002e-37	2.94528e-35	UP
							PPFIBP2	0.617646	4.18604	1.35575e-12	3.17382e-11	UP		JAKMIP1	0.677717	5.90108	2.92852e-36	2.14752e-34	UP
							SERTAD1	-0.627601	4.02535	6.87756e-12	1.52006e-10	DN		ANK3	0.749507	5.39103	4.40338e-36	3.18684e-34	UP
							MGC12916	0.816771	3.13315	1.43085e-10	2.69911e-09	UP		MIR4435-1HG	0.98616	4.60041	1.1588e-35	8.31212e-34	UP
							ZC3HAV1L	0.640116	3.55166	1.34192e-09	2.27901e-08	UP		IFI44	0.711268	5.46375	5.5601e-35	3.87213e-33	UP
							SMAGP	1.13366	1.83369	1.40858e-09	2.37762e-08	UP		BBC3	-0.669396	5.94129	3.312e-34	2.26381e-32	DN
							LOC101928605	0.890615	2.45235	2.79985e-09	4.56595e-08	UP		CEBPD	0.608416	5.9611	7.18941e-33	4.65546e-31	UP
							IFNG	0.607418	3.70464	4.35878e-09	6.90483e-08	UP		BMF	-0.665669	5.70917	1.79625e-31	1.13011e-29	DN
							SERPINB9P1	0.734203	2.9148	1.37545e-08	2.03615e-07	UP		MYOM2	0.946401	4.38754	1.37343e-30	8.17636e-29	UP
							MGC16275	0.612756	3.61925	1.59028e-08	2.32004e-07	UP		GADD45G	0.891773	4.62656	2.73911e-30	1.62194e-28	UP
							GAL3ST4	-0.640785	3.40762	4.22716e-08	5.77868e-07	DN		TNF	0.61317	5.75177	4.58997e-30	2.68914e-28	UP
							CBX8	-0.790909	2.65809	8.45873e-08	1.10192e-06	DN		HIVEP3	0.697527	5.3617	1.03212e-28	5.74307e-27	UP
							ZSWIM3	-0.589104	3.32486	2.40539e-07	2.9496e-06	DN		SREBF1	0.671472	5.38705	1.38726e-28	7.64233e-27	UP
							LOC100132111	0.644541	3.02774	5.67263e-07	6.48895e-06	UP		P2RX5	0.972456	4.06354	2.13726e-28	1.14883e-26	UP
							PAOX	-0.627315	3.10443	6.36351e-07	7.17547e-06	DN		AGPAT4	0.657122	5.40474	6.8116e-28	3.57464e-26	UP
							NHLRC4	-0.602283	2.8764	9.90668e-06	8.69918e-05	DN		NHSL2	0.762201	5.02236	4.13452e-27	2.07156e-25	UP
							RMRP	-1.32775	0.444943	1.46557e-05	0.000123596	DN		CD300A	0.601369	5.75025	1.01551e-25	4.66589e-24	UP
							IL26	0.66313	2.17281	4.19579e-05	0.000319532	UP		NRROS	0.607706	5.4352	5.60462e-24	2.3687e-22	UP
							SATB1-AS1	-0.652448	2.27399	9.53535e-05	0.000670381	DN		MBNL3	-0.632745	5.28626	1.30267e-23	5.42274e-22	DN
							NMU	0.807604	1.42978	0.000185217	0.0011936	UP		SPATA3-AS1	0.88442	4.53543	1.60491e-23	6.60639e-22	UP
							S100A13	-0.809394	1.34125	0.000562848	0.00312558	DN		P2RX7	0.726148	4.67145	2.04938e-22	7.90688e-21	UP
							LOC643733	0.605512	2.04767	0.00091043	0.00468909	UP		FCGR3A	0.662622	5.00352	4.47817e-22	1.70401e-20	UP
							LOC103021295	-0.622631	1.7022	0.00129345	0.00630941	DN		HIST2H2BE	-1.31081	3.11358	6.70697e-22	2.5175e-20	DN
							LOC171391	-0.598848	1.94685	0.00240009	0.0107162	DN		FAM179A	0.834665	4.38375	2.90027e-21	1.03931e-19	UP
							HIST2H4A	-0.648983	1.14718	0.0149058	0.0486163	DN		KLHL28	-0.597071	5.51504	6.42191e-21	2.26464e-19	DN
							HIST2H4B	-0.648983	1.14718	0.0149058	0.0486163	DN		LRRC16B	0.955947	3.9552	2.3093e-20	7.72535e-19	UP
														RPL36A-HNRNPH2	-0.725188	4.74008	2.36805e-20	7.89801e-19	DN
														SVIL	0.718305	4.62646	2.64969e-20	8.81082e-19	UP
														DCBLD1	1.35365	2.55072	6.1322e-19	1.84516e-17	UP
														STRIP2	0.622604	4.83874	1.12155e-18	3.29414e-17	UP
														MGC12916	1.10343	3.13315	1.3562e-18	3.9519e-17	UP
														LINC00152	0.643946	4.64643	3.89858e-18	1.09566e-16	UP
														DBP	-0.629197	4.9031	7.73412e-18	2.1198e-16	DN
														APBA2	0.757645	4.09303	9.16376e-18	2.48702e-16	UP
														RASGRP4	0.925576	3.53419	3.68309e-17	9.44048e-16	UP
														C7orf55-LUC7L2	0.691365	4.30746	4.43182e-17	1.11531e-15	UP
														SUSD1	0.619042	4.90191	4.65736e-17	1.16941e-15	UP
														SOCS2	-1.02752	3.31071	5.67263e-17	1.42111e-15	DN
														SLCO4A1	0.747154	4.19593	6.11983e-17	1.52968e-15	UP
														SCD	0.724375	4.37137	1.12934e-16	2.75445e-15	UP
														CHDH	0.702052	3.98045	4.4381e-16	1.0403e-14	UP
														ZBED2	1.04074	3.03369	8.26029e-16	1.89764e-14	UP
														PPFIBP2	0.683302	4.18604	3.59704e-14	7.22868e-13	UP
														TNFRSF10A	0.652712	4.07505	8.02323e-14	1.56136e-12	UP
														BCS1L	0.61674	4.32923	1.29154e-13	2.44049e-12	UP
														URB2	0.619377	4.24409	4.5924e-13	8.0589e-12	UP
														INAFM2	0.648381	3.98865	8.79124e-13	1.49762e-11	UP
														IGFBP3	-0.718004	3.83897	1.18623e-12	2.0023e-11	DN
														BYSL	0.767808	3.41934	1.22321e-11	1.86309e-10	UP
														SQLE	0.591753	4.26247	3.23856e-11	4.7061e-10	UP
														SMAGP	1.26987	1.83369	4.98848e-11	7.0456e-10	UP
														IDO1	-0.951657	2.84314	6.02582e-11	8.44607e-10	DN
														IFNG	0.698346	3.70464	7.59429e-11	1.04462e-09	UP
														C10orf2	0.616947	3.88895	1.33662e-10	1.77676e-09	UP
														FASLG	0.632863	3.89822	1.10206e-09	1.2805e-08	UP
														HCG26	-0.810258	3.03838	1.907e-09	2.13511e-08	DN
														SOX13	0.596593	3.9208	2.84105e-09	3.11166e-08	UP
														LOC100132111	0.788251	3.02774	3.35485e-09	3.61716e-08	UP
														ERMAP	-0.588676	3.76894	4.73062e-09	5.02708e-08	DN
														LYRM5	-0.948372	2.61183	6.46716e-09	6.71772e-08	DN
														BOLA2	1.01385	2.3527	9.2192e-09	9.41736e-08	UP
														SMOX	0.712388	2.86306	3.48093e-08	3.28317e-07	UP
														SCO2	0.746196	2.66527	4.95131e-08	4.55364e-07	UP
														MGC16275	0.632984	3.61925	4.98068e-08	4.57306e-07	UP
														FABP5	0.589547	3.77283	5.86124e-08	5.32416e-07	UP
														MOSPD1	-0.615651	3.29677	6.77257e-08	6.09697e-07	DN
														IL23A	-0.670588	3.26536	1.08468e-07	9.47213e-07	DN
														TNFAIP8L2-SCNM1	-0.589658	3.30538	3.35784e-07	2.68264e-06	DN
														CA11	-0.633104	3.27115	6.43969e-07	4.93472e-06	DN
														ZCCHC18	0.64731	2.90801	9.82491e-07	7.29653e-06	UP
														IFITM3	0.739674	2.43622	1.28737e-06	9.35984e-06	UP
														CRIP2	0.63953	2.79196	1.85227e-06	1.30306e-05	UP
														LOC100506985	-0.587969	3.4547	2.50866e-06	1.72109e-05	DN
														GTF2H2C_2	-0.589399	3.50385	2.63583e-06	1.79346e-05	DN
														NHLRC4	-0.691527	2.8764	3.69404e-06	2.45229e-05	DN
														RMRP	-1.60745	0.444943	5.87958e-06	3.71601e-05	DN
														SMIM14	-0.642955	2.9429	1.84991e-05	0.000106855	DN
														C4orf33	-0.602474	2.97499	1.92611e-05	0.000110679	DN
														HIST1H2AC	-0.729095	2.49768	2.59182e-05	0.000145092	DN
														BCAS4	-0.67444	2.47893	4.27851e-05	0.000228318	DN
														ECE2	0.697254	1.98784	0.000118463	0.000568101	UP
														PDF	0.594735	2.35774	0.00019928	0.000905096	UP
														NMU	0.854911	1.42978	0.000221963	0.000992649	UP
														NSFP1	-0.801563	1.93457	0.000305439	0.00132063	DN
														SLC16A1-AS1	0.635957	1.77083	0.000588254	0.00236005	UP
														LOC643733	0.640961	2.04767	0.000663743	0.00262956	UP
														CCL17	-0.675942	1.91147	0.000894179	0.00341985	DN
														LIN7B	-0.81323	1.46692	0.00109911	0.00411583	DN
														PCNA-AS1	0.661339	1.87031	0.00196064	0.00674647	UP
														SLC39A4	-0.616627	1.70177	0.0029535	0.00961321	DN
														FLJ42351	0.604376	0.82839	0.0146064	0.0373698	UP

## Sheet: B
Table S3. B) Differently STAT3 shared bound regions among 3 donors in response to HyIL6, MSC, or HyIL6+MSC
HyIL6+MSC vs. Input					HyIL6 vs. Input					MSC vs. Input
chr	start	end	nearest gene		chr	start	end	nearest gene		chr	start	end	nearest gene
chr1	833866	834028	LOC100130417		chr1	8959986	8960302	ENO1-AS1		chr1	159047016	159047205	AIM2
chr1	1072855	1073034	LINC01342		chr1	9486284	9486729	LOC100506022		chr14	24630341	24630499	IRF9
chr1	1660097	1660255	CDK11A		chr1	9712561	9712795	PIK3CD		chr15	91137713	91137894	CRTC3
chr1	2222170	2222413	LOC100129534		chr1	19789805	19790080	CAPZB		chr17	40540756	40540922	STAT3
chr1	2232533	2232825	LOC100129534		chr1	26528450	26528666	CATSPER4		chr17	57863922	57864104	MIR21
chr1	2509866	2510035	FAM213B		chr1	27160099	27160301	ZDHHC18		chr17	78228690	78228851	RNF213
chr1	6015798	6015970	KCNAB2		chr1	30664007	30664300	LINC01648		chr19	893220	893432	MED16
chr1	6425303	6425474	ACOT7		chr1	42139107	42139338	EDN2		chr3	51062907	51063054	DOCK3
chr1	6706639	6706809	THAP3		chr1	52344444	52344680	NRDC		chr5	66502922	66503095	CD180
chr1	8487730	8487932	LOC102724552		chr1	53102940	53103406	SHISAL2A		chr5	137514572	137514714	KIF20A
chr1	8761477	8761709	RERE		chr1	59407467	59407883	LINC01358
chr1	8960025	8960323	ENO1-AS1		chr1	59512421	59512816	LINC01358
chr1	9486282	9486644	LOC100506022		chr1	62248450	62248701	PATJ
chr1	9689294	9689492	PIK3CD		chr1	66741970	66742173	PDE4B
chr1	9712559	9712799	PIK3CD		chr1	76733393	76733581	ST6GALNAC3
chr1	12033116	12033277	MFN2		chr1	83974127	83974353	LINC01712
chr1	12079300	12079537	MIIP		chr1	85328541	85328766	LPAR3
chr1	12217496	12217652	MIR7846		chr1	90073785	90074272	LRRC8C-DT
chr1	12405478	12405667	VPS13D		chr1	90074445	90074712	LRRC8C-DT
chr1	14056865	14057035	PRDM2		chr1	100504360	100504551	MFSD14A
chr1	15575688	15575946	FHAD1		chr1	109189086	109189709	HENMT1
chr1	19789807	19790075	CAPZB		chr1	110344808	110345132	EPS8L3
chr1	19803457	19803737	CAPZB		chr1	118206997	118207310	TENT5C
chr1	21620798	21621258	LOC100506801		chr1	144935520	144935714	PDE4DIP
chr1	21660833	21661166	ECE1		chr1	150539857	150540155	ADAMTSL4-AS1
chr1	22290511	22290700	CELA3B		chr1	152006948	152007424	S100A11
chr1	22357837	22358326	LINC01635		chr1	156163626	156163911	SLC25A44
chr1	23426842	23427072			chr1	156187785	156188051	PMF1-BGLAP
chr1	25278967	25279403	RUNX3		chr1	158979479	158979900	IFI16
chr1	25281655	25281902	RUNX3		chr1	159046723	159047315	AIM2
chr1	25319304	25319502	RUNX3		chr1	160635399	160635913	SLAMF1
chr1	25355393	25355678	MIR4425		chr1	169573946	169574326	F5
chr1	25558973	25559203	SYF2		chr1	169661908	169662588	SELL
chr1	25969419	25969573	MAN1C1		chr1	169862970	169863531	SCYL3
chr1	26528413	26528669	CATSPER4		chr1	172640008	172640223	FASLG
chr1	26704694	26705237	ZNF683		chr1	175158039	175158386	KIAA0040
chr1	26827701	26827880	RPS6KA1		chr1	180554673	180554868	OVAAL
chr1	26868828	26869022	RPS6KA1		chr1	186258030	186258220	PRG4
chr1	26947121	26947517	MIR1976		chr1	192521944	192522194	RGS1
chr1	26947852	26948215	MIR1976		chr1	198625679	198626014	PTPRC
chr1	27050023	27050188	ARID1A		chr1	199010692	199011031	LINC01222
chr1	27160083	27160318	ZDHHC18		chr1	204422341	204422525	PIK3C2B
chr1	28525971	28526253	PTAFR		chr1	206763445	206763772	EIF2D
chr1	28832278	28832539	RCC1		chr1	231748497	231748770	LINC00582
chr1	30663992	30664291	LINC01648		chr1	232714462	232714969	SIPA1L2
chr1	32405689	32405912	PTP4A2		chr1	235147521	235148003	LOC101927851
chr1	32409550	32409743	PTP4A2		chr1	236767675	236767931	HEATR1
chr1	32687882	32688079	TMEM234		chr1	240776686	240776958	GREM2
chr1	32722714	32722923	LCK		chr10	1089475	1089784	IDI1
chr1	33264679	33264858	S100PBP		chr10	6013261	6013559	IL15RA
chr1	33564157	33564308	AZIN2		chr10	6390144	6390430	LOC399716
chr1	35971645	35971911	KIAA0319L		chr10	6625408	6625748	PRKCQ
chr1	36690320	36690551	THRAP3		chr10	7235111	7235309	SNORD129
chr1	39025292	39025464	LINC01685		chr10	7311277	7311782	SNORD129
chr1	40851358	40851547	SMAP2		chr10	11205211	11205462	CELF2
chr1	41328302	41328501	CITED4		chr10	14625312	14625642	FAM107B
chr1	42133023	42133314	EDN2		chr10	16829516	16829722	RSU1
chr1	42139077	42139332	EDN2		chr10	63752473	63752783	ARID5B
chr1	42268778	42268991	HIVEP3		chr10	63808270	63808558	ARID5B
chr1	42363868	42364131	HIVEP3		chr10	63943228	63943422	RTKN2
chr1	42380285	42380478	HIVEP3		chr10	69523772	69523976	CTNNA3
chr1	43855390	43855581	MED8		chr10	70716808	70717104	DDX21
chr1	44255672	44255849	MIR6079		chr10	74056979	74057351	DDIT4
chr1	45140323	45140568	ARMH1		chr10	82286056	82286318	LOC102723703
chr1	52035188	52035430	OSBPL9		chr10	82289343	82289549	LOC102723703
chr1	52344430	52344741	NRDC		chr10	82295333	82295624	LOC101929574
chr1	53102952	53103413	SHISAL2A		chr10	102268985	102269505	SEC31B
chr1	53879055	53879277	SLC25A3P1		chr10	102672566	102672784	SLF2
chr1	54753045	54753249	SSBP3-AS1		chr10	112115730	112116061	SMNDC1
chr1	55606339	55606555	USP24		chr10	112174318	112174630	DUSP5
chr1	59351736	59351943	LINC01135		chr10	112262822	112263028	DUSP5
chr1	59407470	59407915	LINC01358		chr10	116561155	116561487	FAM160B1
chr1	59484129	59484424	LINC01358		chr10	120891494	120891676	FAM45BP
chr1	59512409	59512811	LINC01358		chr10	121028423	121028759	GRK5
chr1	62248450	62248709	PATJ		chr10	134261180	134261398	C10orf91
chr1	66647771	66647997	LOC101927139		chr11	14379446	14379600	RRAS2
chr1	66741965	66742179	PDE4B		chr11	18639663	18639873	SPTY2D1
chr1	67636614	67636837	IL23R		chr11	35257435	35257809	SNORD164
chr1	70820386	70820734	HHLA3		chr11	35364870	35365087	SLC1A2
chr1	76251675	76251875	RABGGTB		chr11	57333638	57333899	UBE2L6
chr1	76733401	76733576	ST6GALNAC3		chr11	62324126	62324562	MIR3654
chr1	83974128	83974393	LINC01712		chr11	65188727	65189114	NEAT1
chr1	85320156	85320309	LPAR3		chr11	65192671	65192900	NEAT1
chr1	85328557	85328760	LPAR3		chr11	68239462	68239855	PPP6R3
chr1	89535751	89536004	GBP1		chr11	78003244	78003407	GAB2
chr1	89725252	89725678	GBP5		chr11	85534862	85535173	SYTL2
chr1	89740190	89740374	GBP5		chr11	85854506	85855051	PICALM
chr1	89760989	89761142	LOC729930		chr11	88154719	88155007	GRM5-AS1
chr1	89777399	89777755	LOC729930		chr11	102187848	102188203	BIRC3
chr1	90073672	90074202	LRRC8C-DT		chr11	117686167	117686378	FXYD2
chr1	90074452	90074723	LRRC8C-DT		chr11	117922295	117922535	TMPRSS4
chr1	90098077	90098252	LRRC8C-DT		chr11	118747616	118747854	CXCR5
chr1	90099935	90100132	LRRC8C		chr11	122545864	122546169	UBASH3B
chr1	91966188	91966360	CDC7		chr11	122567431	122567747	UBASH3B
chr1	92014631	92014911	CDC7		chr11	123986013	123986230	VWA5A
chr1	92025681	92025875	CDC7		chr11	125772845	125773199	PUS3
chr1	92270161	92270431	TGFBR3		chr11	128160112	128160350	LINC02098
chr1	92781702	92781952	GLMN		chr11	128172385	128172718	LINC02098
chr1	92783468	92783631	GLMN		chr11	128199155	128199413	LINC02098
chr1	92789065	92789254	GLMN		chr11	128201349	128201517	LINC02098
chr1	93003653	93003821	GFI1		chr12	837996	838238	WNK1
chr1	94309934	94310103	MIR760		chr12	4647458	4647858	C12orf4
chr1	100504329	100504577	MFSD14A		chr12	10902802	10903078	LINC02366
chr1	100598492	100598751	SASS6		chr12	11802506	11802728	ETV6
chr1	101393002	101393241	SLC30A7		chr12	12163628	12163963	BCL2L14
chr1	101701033	101701316	LOC101928370		chr12	12627916	12628227	DUSP16
chr1	101728392	101728549	S1PR1		chr12	25538499	25538777	KRAS
chr1	101730289	101730551	S1PR1		chr12	32049503	32049881	LINC02422
chr1	109187601	109187757	HENMT1		chr12	47755980	47756287	MIR4494
chr1	109189097	109189728	HENMT1		chr12	48201883	48202159	HDAC7
chr1	110091593	110091829	GNAI3		chr12	48279000	48279242	VDR
chr1	110344781	110345181	EPS8L3		chr12	48593751	48594025	OR10AD1
chr1	110950273	110950484	LAMTOR5-AS1		chr12	51640228	51640461	DAZAP2
chr1	111169554	111169760	KCNA2		chr12	56754095	56754377	STAT2
chr1	111174005	111174399	KCNA2		chr12	67984282	67984508	DYRK2
chr1	111184436	111184632	KCNA2		chr12	68024526	68024860	DYRK2
chr1	111418025	111418415	CD53		chr12	68569357	68569875	IFNG
chr1	111422615	111422828	CD53		chr12	68759140	68759494	MDM1
chr1	111423444	111423602	CD53		chr12	72233392	72233734	TBC1D15
chr1	111735697	111735991	DENND2D		chr12	92797629	92797973	CLLU1
chr1	112162088	112162289	RAP1A		chr12	104872130	104872491	CHST11
chr1	114326770	114326969	PHTF1		chr12	105081648	105081924	MIR3922
chr1	114883924	114884139	TRIM33		chr12	105089281	105089666	MIR3922
chr1	115642150	115642303	TSPAN2		chr12	107763533	107763761	BTBD11
chr1	116868604	116868785	ATP1A1		chr12	109022204	109022457	SELPLG
chr1	117057821	117058032	LINC01762		chr12	109531369	109531602	ALKBH2
chr1	117058389	117058593	LINC01762		chr12	110517207	110517594	C12orf76
chr1	117280244	117280396	CD2		chr12	111023091	111023359	PPTC7
chr1	117281409	117281944	CD2		chr12	111494930	111495168	CUX2
chr1	117296890	117297115	CD2		chr12	117110987	117111267	C12orf49
chr1	117350810	117350975	CD2		chr12	128044178	128044435	LINC02411
chr1	118198857	118199130	TENT5C		chr13	21649144	21649356	LATS2
chr1	118203753	118203957	TENT5C		chr13	24328755	24328949	PCOTH
chr1	118207007	118207316	TENT5C		chr13	40796031	40796357	LINC00548
chr1	119682151	119682474	LOC101929147		chr13	41350904	41351143	MRPS31
chr1	144935470	144935668	PDE4DIP		chr13	50072348	50072741	PHF11
chr1	145455469	145455703	POLR3GL		chr13	52188679	52188942	WDFY2
chr1	145507401	145507575	RBM8A		chr13	74339650	74339974	LINC00392
chr1	147016906	147017168	BCL9		chr13	100086659	100087091	LINC01232
chr1	150534191	150534778	MIR4257		chr13	100564255	100564500	LOC101927437
chr1	150535265	150535523	MIR4257		chr13	114908165	114908377	RASA3
chr1	150535904	150536188	ADAMTSL4-AS1		chr13	114913962	114914411	RASA3
chr1	150539845	150540190	ADAMTSL4-AS1		chr13	114927437	114927621	RASA3
chr1	150551978	150552142	MCL1		chr14	23340291	23340756	LRP10
chr1	152007064	152007432	S100A11		chr14	34513017	34513298	EGLN3
chr1	154359163	154359364	IL6R		chr14	35399782	35400198	IGBP1P1
chr1	154370705	154370988	IL6R		chr14	35400425	35400713	IGBP1P1
chr1	154392133	154392365	IL6R-AS1		chr14	50438061	50438373	MIR6076
chr1	154580624	154580816	ADAR		chr14	53173098	53173355	PSMC6
chr1	154731863	154732131	KCNN3		chr14	56274002	56274396	LINC00520
chr1	155163051	155163379	MUC1		chr14	58894270	58894518	KIAA0586
chr1	156097078	156097262	LMNA		chr14	61943502	61943874	LINC01303
chr1	156163625	156163918	SLC25A44		chr14	61969972	61970339	LINC01303
chr1	156187779	156188037	PMF1		chr14	64331067	64331345	SYNE2
chr1	156711143	156711307	MRPL24		chr14	65189565	65189974	PLEKHG3
chr1	156771432	156771644	NTRK1		chr14	66317202	66317450	MIR625
chr1	156786447	156786737	SH2D2A		chr14	66394695	66395003	MIR625
chr1	158979472	158979883	IFI16		chr14	71408374	71408620	PCNX1
chr1	159046699	159047284	AIM2		chr14	72943516	72943864	MIR7843
chr1	159796357	159796573	SLAMF8		chr14	75745136	75745339	FOS
chr1	160402390	160402592	VANGL2		chr14	75988612	75988881	BATF
chr1	160510077	160510298	SLAMF6		chr14	76009033	76009638	BATF
chr1	160634545	160634820	SLAMF1		chr14	92336309	92336594	TC2N
chr1	160635403	160635917	SLAMF1		chr14	98169322	98169817	LINC02291
chr1	160642790	160643063	SLAMF1		chr14	98655841	98656131	LINC01550
chr1	160653025	160653270	CD48		chr14	100545485	100545678	EVL
chr1	160711094	160711313	SLAMF7		chr14	102188289	102188739	LINC00239
chr1	161038237	161038483	ARHGAP30		chr14	105759598	105759857	PACS2
chr1	161359622	161359831	CFAP126		chr15	29240781	29241003	APBA2
chr1	167597338	167597772	RCSD1		chr15	30917893	30918145	ARHGAP11B
chr1	168332204	168332589	MIR557		chr15	31638254	31638467	KLF13
chr1	168436817	168437003	LOC101928565		chr15	45020886	45021210	LOC100419583
chr1	169013679	169013867	LINC00970		chr15	58776985	58777332	LIPC-AS1
chr1	169555740	169555905	F5		chr15	63771897	63772093	USP3
chr1	169558434	169558640	F5		chr15	65194172	65194402	ANKDD1A
chr1	169573909	169574335	F5		chr15	83833734	83834001	HDGFL3
chr1	169661944	169662593	SELL		chr15	85279705	85279963	ZNF592
chr1	169663558	169663741	SELL		chr15	91137571	91138022	CRTC3
chr1	169863001	169863539	SCYL3		chr15	91373252	91373638	FURIN
chr1	171455196	171455486	PRRC2C		chr15	91395274	91395515	FURIN
chr1	171711275	171711441	VAMP4		chr15	91396009	91396459	FURIN
chr1	172612666	172612904	FASLG		chr15	91399930	91400449	FURIN
chr1	172640000	172640217	FASLG		chr15	92026137	92026313	CRAT37
chr1	172644284	172644669	FASLG		chr15	95128023	95128351	MCTP2
chr1	172673904	172674176	FASLG		chr15	99961374	99961604	MEF2A
chr1	172677634	172677865	FASLG		chr15	101111956	101112108	PRKXP1
chr1	172807664	172807870	FASLG		chr15	101136964	101137373	LINS1
chr1	172814691	172814853	FASLG		chr16	3125050	3125342	IL32
chr1	173445744	173445922	LOC100506023		chr16	3127041	3127404	IL32
chr1	174113283	174113490	LOC102724601		chr16	9172833	9173128	C16orf72
chr1	175158031	175158365	KIAA0040		chr16	11071777	11071956	CLEC16A
chr1	175178326	175178482	KIAA0040		chr16	11081467	11081864	CLEC16A
chr1	179334959	179335233	AXDND1		chr16	11345916	11346203	SOCS1
chr1	180554700	180554864	OVAAL		chr16	11391418	11391585	PRM1
chr1	181110787	181110939	LINC01732		chr16	20956529	20956808	LYRM1
chr1	182228539	182228880	LINC01344		chr16	21518295	21518504	MIR3680-1
chr1	182572519	182572716	RGS16		chr16	27390280	27390548	IL21R
chr1	182583956	182584224	LINC01686		chr16	29831640	29831977	MVP
chr1	183440174	183440355	SMG7-AS1		chr16	29838502	29838743	MVP
chr1	183467688	183467858	SMG7		chr16	31885737	31886139	ZNF267
chr1	184836281	184836521	FAM129A		chr16	50781083	50781315	MIR3181
chr1	185287099	185287283	IVNS1ABP		chr16	66556136	66556480	TK2
chr1	185643365	185643556	LINC01350		chr16	75109145	75109596	LDHD
chr1	186258043	186258226	PRG4		chr16	77224544	77224819	MON1B
chr1	192515805	192516045	RGS1		chr16	78928744	78929112	MAF
chr1	192521919	192522193	RGS1		chr16	79330485	79330797	MAF
chr1	193210258	193210537	B3GALT2		chr16	79674509	79674925	MAF
chr1	193448489	193448676	LINC01031		chr16	82688903	82689292	CDH13
chr1	193578774	193579007	LINC01031		chr16	84627805	84628238	COTL1
chr1	198071772	198071952	NEK7		chr16	89427469	89427694	LOC100287036
chr1	198148692	198148846	NEK7		chr17	1197575	1197772	TRARG1
chr1	198526105	198526372	ATP6V1G3		chr17	2169393	2169862	SMG6
chr1	198625661	198626038	PTPRC		chr17	4011808	4012032	ZZEF1
chr1	198651041	198651248	PTPRC		chr17	6938708	6939186	SLC16A13
chr1	199010669	199011043	LINC01222		chr17	7307529	7307951	TMEM256
chr1	199058991	199059186	LOC400800		chr17	7456026	7456289	TNFSF12
chr1	203290160	203290332	BTG2		chr17	17752494	17752807	SREBF1
chr1	203576436	203576714	ATP2B4		chr17	28087363	28087634	SSH2
chr1	203595810	203595994	ATP2B4		chr17	33569353	33569556	SLFN5
chr1	203644865	203645080	ATP2B4		chr17	33864607	33864931	LOC107985033
chr1	204422359	204422540	PIK3C2B		chr17	37926213	37926529	IKZF3
chr1	205257458	205257658	TMCC2		chr17	38636962	38637296	TNS4
chr1	205744130	205744709	RAB29		chr17	38761755	38761982	CCR7
chr1	206763419	206763772	EIF2D		chr17	40400666	40401028	STAT5B
chr1	206910460	206910704	IL10		chr17	40489415	40489820	STAT5A
chr1	206939711	206940021	IL10		chr17	40540675	40541076	STAT3
chr1	206957842	206958181	IL10		chr17	47816894	47817259	FAM117A
chr1	206976570	206976883	IL19		chr17	48217924	48218173	PPP1R9B
chr1	207098723	207098908	FCMR		chr17	55677549	55677769	LOC101927539
chr1	207509935	207510214	CD55		chr17	55681421	55681640	LOC101927539
chr1	207752872	207753043	CR1L		chr17	57863829	57864224	MIR21
chr1	211556158	211556386	LINC00467		chr17	57915051	57915451	MIR21
chr1	212894998	212895213	BATF3		chr17	61687326	61687835	TACO1
chr1	212911748	212911968	BATF3		chr17	61851085	61851470	CCDC47
chr1	213256359	213256663	RPS6KC1		chr17	62159512	62159815	ERN1
chr1	214601313	214601491	PTPN14		chr17	63169681	63169985	RGS9
chr1	222828304	222828519	MIA3		chr17	71587483	71587683	SDK2
chr1	223688836	223689127	CCDC185		chr17	74188050	74188344	RNF157
chr1	224567826	224568037	MIR4742		chr17	74511708	74512019	PRCD
chr1	226178842	226179027	SDE2		chr17	76248506	76248707	TMEM235
chr1	226189992	226190199	SDE2		chr17	76259344	76259518	LINC01993
chr1	226594229	226594386	PARP1		chr17	76339891	76340099	SOCS3
chr1	228940658	228940992	RHOU		chr17	76352489	76352718	SOCS3
chr1	231596443	231596688	SNRPD2P2		chr17	76380278	76380443	PGS1
chr1	231748508	231748812	LINC00582		chr17	76409192	76409476	PGS1
chr1	232054473	232054639	DISC1-IT1		chr17	78228590	78228977	RNF213
chr1	232714448	232714978	SIPA1L2		chr17	78239422	78239701	RNF213
chr1	233417734	233417987	PCNX2		chr17	80408756	80408977	CYBC1
chr1	234861048	234861343	LINC01132		chr18	12839695	12839948	PTPN2
chr1	234980371	234980564	PP2672		chr18	12904014	12904403	PTPN2
chr1	235098954	235099278	LOC101927851		chr18	21120906	21121117	RMC1
chr1	235147569	235148015	LOC101927851		chr18	21599659	21599950	TTC39C-AS1
chr1	236767687	236768069	HEATR1		chr18	23795701	23795910	TAF4B
chr1	240702955	240703259			chr18	42305548	42305965	SETBP1
chr1	240739638	240739925	GREM2		chr18	43454977	43455201	SIGLEC15
chr1	240775503	240775736	GREM2		chr18	56355042	56355268	LOC101927322
chr1	240776684	240776960	GREM2		chr18	61031172	61031513	KDSR
chr1	240851217	240851389	GREM2		chr19	893202	893512	RNU6-2
chr10	1089483	1089980	IDI1		chr19	1132250	1132438	SBNO2
chr10	1156146	1156368	LINC00200		chr19	1897573	1897834	SCAMP4
chr10	1980641	1980867	LINC00700		chr19	3155159	3155366	LOC100996351
chr10	3462188	3462422	LOC101927880		chr19	6768013	6768219	SH2D3A
chr10	3558936	3559207	LOC101927880		chr19	8580338	8580608	ZNF414
chr10	3799651	3800066	KLF6		chr19	10714025	10714256	SLC44A2
chr10	3819278	3819546	KLF6		chr19	11199986	11200202	LDLR
chr10	3847512	3847737	KLF6		chr19	14478949	14479171	LINC01841
chr10	3852352	3852655	LOC105376365		chr19	16189577	16189934	TPM4
chr10	3988125	3988357	MIR6078		chr19	16377419	16377721	KLF2
chr10	4101955	4102267	LOC101927964		chr19	16452942	16453449	KLF2
chr10	4170266	4170425	LOC101927964		chr19	16480011	16480267	KLF2
chr10	5339413	5339624	LINC02561		chr19	16486392	16486555	KLF2
chr10	6013269	6013620	IL15RA		chr19	16698279	16698658	SLC35E1
chr10	6125742	6125980	RBM17		chr19	18401121	18401333	MIR3188
chr10	6205840	6206014	MIR3155B		chr19	19700584	19700823	PBX4
chr10	6317233	6317573	LOC399715		chr19	19779010	19779520	ZNF101
chr10	6390016	6390408	LOC399716		chr19	35168133	35168409	ZNF302
chr10	6549311	6549559	PRKCQ		chr19	39029409	39029711	LOC105372397
chr10	6561093	6561303	PRKCQ		chr19	47598101	47598343	ZC3H4
chr10	6572306	6572578	PRKCQ		chr19	49403263	49403522	NUCB1
chr10	6600477	6600642	PRKCQ		chr19	50058201	50058468	NOSIP
chr10	6625407	6625755	PRKCQ		chr19	50528800	50529201	ZNF473
chr10	6686111	6686315	MIR4454		chr19	54357023	54357296	MYADM
chr10	7235046	7235337	SNORD129		chr19	57790983	57791386	ZNF460
chr10	7300976	7301137	SNORD129		chr2	1513043	1513828	TPO
chr10	7311272	7311775	SNORD129		chr2	7020701	7020920	RSAD2
chr10	7313909	7314304	SNORD129		chr2	7049878	7050194	RNF144A
chr10	7356355	7356520	SFMBT2		chr2	7592365	7592536	LOC100506274
chr10	7430718	7430886	SFMBT2		chr2	8685216	8685401	LINC01814
chr10	7526420	7526629	SFMBT2		chr2	11897337	11897618	LPIN1
chr10	8280878	8281199	LINC00708		chr2	12850548	12850817	TRIB2
chr10	11187340	11187799	CELF2		chr2	37853408	37853669	CDC42EP3
chr10	11205231	11205468	CELF2		chr2	38885663	38886057	GALM
chr10	11218857	11219093	CELF2		chr2	39368987	39369453	SOS1
chr10	11220657	11221035	CELF2		chr2	39443987	39444596	CDKL4
chr10	11445264	11445489	CELF2-AS1		chr2	42123719	42123961	LINC01913
chr10	11450037	11450225	CELF2-AS1		chr2	64083279	64083664	UGP2
chr10	12490788	12491133	CAMK1D		chr2	68947094	68947355	ARHGAP25
chr10	12630508	12630710	MIR4480		chr2	70270597	70271002	PCBP1-AS1
chr10	12636577	12636843	MIR4480		chr2	74433307	74433602	MTHFD2
chr10	14570530	14570736	FAM107B		chr2	85073229	85073593	TRABD2A
chr10	14611784	14612017	FAM107B		chr2	85135905	85136388	TMSB10
chr10	14625329	14625646	FAM107B		chr2	95740342	95740580	MRPS5
chr10	16829545	16829702	RSU1		chr2	96981524	96981761	ITPRIPL1
chr10	17071598	17071879	CUBN		chr2	97204414	97204806	ARID5A
chr10	18948050	18948217	NSUN6		chr2	99279934	99280170	MGAT4A
chr10	22629139	22629343	SPAG6		chr2	101944753	101945121	MIR5696
chr10	22942197	22942425	PIP4K2A		chr2	102893465	102893644	IL1RL1
chr10	23385083	23385237	MSRB2		chr2	106370575	106371081	NCK2
chr10	27286652	27286806	FAM238C		chr2	109229138	109229449	LIMS1
chr10	29970728	29970997	SVIL		chr2	109648424	109648707	EDAR
chr10	30984786	30984952	SVILP1		chr2	114634436	114634671	ACTR3
chr10	31390059	31390257	ZNF438		chr2	120989849	120990163	TMEM185B
chr10	33376178	33376456	ITGB1		chr2	122407456	122407761	NIFK-AS1
chr10	33398809	33399061	ITGB1		chr2	135809987	135810480	RAB3GAP1
chr10	33403393	33403788	ITGB1		chr2	136718291	136718659	DARS-AS1
chr10	33415096	33415374	ITGB1		chr2	136814596	136814817	CXCR4
chr10	35484632	35484884	CREM		chr2	158269932	158270231	CYTIP
chr10	35497598	35497771	CREM		chr2	158274780	158275129	CYTIP
chr10	35505535	35505786	CREM		chr2	161934055	161934429	TANK
chr10	43624859	43625133	CSGALNACT2		chr2	162809268	162809649	DPP4
chr10	44311887	44312059	HNRNPA3P1		chr2	162849056	162849302	DPP4
chr10	50402366	50402607	TMEM273		chr2	173088310	173088554	DLX2-DT
chr10	52396403	52396689	SGMS1-AS1		chr2	173327936	173328226	ITGA6
chr10	53459556	53459828	CSTF2T		chr2	197104970	197105226	LOC101927482
chr10	53467333	53467565	CSTF2T		chr2	197125356	197125592	LOC101927482
chr10	62487850	62488137	ANK3		chr2	201982213	201982487	CFLAR
chr10	63663478	63663700	ARID5B		chr2	201990349	201990573	CFLAR
chr10	63752493	63752800	ARID5B		chr2	202122699	202123266	CASP8
chr10	63806308	63806508	ARID5B		chr2	204582957	204583233	CD28
chr10	63808307	63808589	ARID5B		chr2	204584808	204585083	CD28
chr10	63943200	63943379	RTKN2		chr2	204801334	204801549	ICOS
chr10	64143899	64144115	LOC283045		chr2	231084594	231084837	SP110
chr10	64576556	64576748	EGR2		chr2	231183962	231184165	SP140L
chr10	65033456	65033623	JMJD1C		chr2	231467462	231467907	LINC01907
chr10	69523765	69524012	CTNNA3		chr2	231526372	231526617	LINC01907
chr10	69609083	69609315	DNAJC12		chr2	233946031	233946259	INPP5D
chr10	70715783	70715950	DDX21		chr2	240189081	240189348	MIR4269
chr10	70716780	70717061	DDX21		chr2	240291487	240291703	MIR2467
chr10	71119468	71119668	HK1		chr20	2083011	2083322	STK35
chr10	71933832	71934036	SAR1A		chr20	5059116	5059463	TMEM230
chr10	72338144	72338397	PRF1		chr20	21284323	21284563	XRN2
chr10	72363288	72363736	PRF1		chr20	24007924	24008227	GGTLC1
chr10	74008580	74008775	DDIT4		chr20	30263651	30263928	COX4I2
chr10	74020922	74021417	DDIT4		chr20	31560091	31560373	SUN5
chr10	74056957	74057383	DDIT4		chr20	37433614	37433846	PPP1R16B
chr10	74129923	74130380	DNAJB12		chr20	37504092	37504453	FAM83D
chr10	75570270	75570467	NDST2		chr20	42698961	42699148	JPH2
chr10	75625555	75625766	CAMK2G		chr20	47376856	47377286	PREX1
chr10	75716390	75716553	C10orf55		chr20	50021361	50021642	MIR3194
chr10	79559192	79559447	DLG5		chr20	52323029	52323231	LOC105372672
chr10	79561329	79561487	DLG5		chr20	56881937	56882290	PPP4R1L
chr10	79789287	79789575	POLR3A		chr20	57234907	57235179	STX16
chr10	81004788	81004960	PPIF		chr21	32726842	32727269	TIAM1
chr10	81077516	81077859	PPIF		chr21	42734281	42734588	MX2
chr10	81083114	81083304	PPIF		chr21	47012291	47012646	LINC01694
chr10	82138198	82138492	DYDC2		chr21	47970488	47970932	S100B
chr10	82218835	82219054	TSPAN14		chr22	26105865	26106041	MYO18B
chr10	82247540	82247783	TSPAN14		chr22	26132809	26133005	MYO18B
chr10	82286066	82286339	LOC102723703		chr22	27038737	27039363	MIAT
chr10	82289375	82289602	LOC102723703		chr22	27054783	27055184	MIAT
chr10	82295382	82295623	LOC101929574		chr22	29138489	29138778	HSCB
chr10	85950963	85951130	CDHR1		chr22	29207845	29208322	XBP1
chr10	86068604	86068846	CCSER2		chr22	36635510	36635756	APOL2
chr10	86090072	86090343	CCSER2		chr22	37269916	37270193	NCF4-AS1
chr10	89602965	89603152	KLLN		chr22	37518148	37518510	TMPRSS6
chr10	90585108	90585317	LIPM		chr22	37618500	37619048	SSTR3
chr10	90751277	90751470	ACTA2		chr22	37963229	37963474	CDC42EP1
chr10	91093821	91094025	IFIT3		chr3	3215124	3215358	CRBN
chr10	91374996	91375170	MIR107		chr3	4762567	4762770	EGOT
chr10	93704758	93704950	BTAF1		chr3	4872849	4873216	BHLHE40-AS1
chr10	94352647	94352866	KIF11		chr3	15313393	15313776	SH3BP5-AS1
chr10	97849623	97850166	ENTPD1-AS1		chr3	15333534	15333905	SH3BP5-AS1
chr10	99556468	99556796	SFRP5		chr3	17193172	17193465	MIR3714
chr10	102268962	102269492	SEC31B		chr3	18754902	18755153	SATB1
chr10	102672541	102672793	SLF2		chr3	18782235	18782913	SATB1
chr10	103911751	103912099	NOLC1		chr3	27707791	27708066	EOMES
chr10	105264136	105264353	NEURL1		chr3	31271955	31272241	MIR466
chr10	106068151	106068304	LOC101927472		chr3	32339042	32339201	CMTM8
chr10	106082335	106082487	LOC101927472		chr3	32344935	32345223	CMTM8
chr10	111827813	111828147	ADD3-AS1		chr3	32456169	32456405	CMTM7
chr10	111916732	111916965	MXI1		chr3	45992132	45992676	CXCR6
chr10	112115729	112116081	SMNDC1		chr3	46019873	46020207	FYCO1
chr10	112117166	112117362	SMNDC1		chr3	46087782	46088016	XCR1
chr10	112137846	112138044	SMNDC1		chr3	46106819	46107174	XCR1
chr10	112174326	112174644	DUSP5		chr3	46109485	46110348	XCR1
chr10	112262899	112263059	DUSP5		chr3	50611005	50611256	C3orf18
chr10	112263813	112264155	DUSP5		chr3	51062826	51063138	DOCK3
chr10	112617272	112617502	PDCD4-AS1		chr3	56817915	56818185	ARHGEF3
chr10	112624458	112624661	PDCD4-AS1		chr3	98275134	98275388	GPR15
chr10	112628815	112628991	PDCD4-AS1		chr3	100427984	100428199	TFG
chr10	116285907	116286161	ABLIM1		chr3	101240288	101240550	FAM172BP
chr10	116304141	116304384	ABLIM1		chr3	101833204	101833400	LOC101929411
chr10	116561137	116561604	FAM160B1		chr3	113940440	113940742	ZNF80
chr10	119795257	119795467	RAB11FIP2		chr3	128035269	128035470	DNAJB8-AS1
chr10	120891484	120891692	FAM45BP		chr3	141193181	141193415	RASA2
chr10	121028425	121028830	GRK5		chr3	169482914	169483149	TERC
chr10	121415066	121415244	BAG3		chr3	169498604	169498825	MYNN
chr10	125824277	125824467	CHST15		chr3	172230230	172230563	TNFSF10
chr10	126336467	126336665	FAM53B-AS1		chr3	187463150	187463702	BCL6
chr10	126360436	126360647	FAM53B-AS1		chr3	189073670	189073938	TPRG1-AS2
chr10	126367547	126367729	FAM53B-AS1		chr3	194024280	194024550	LINC00887
chr10	128157909	128158393	LOC728158		chr3	195313653	195313834	APOD
chr10	129789459	129789652	PTPRE		chr3	195908803	195908989	ZDHHC19
chr10	129861376	129861578	AS-PTPRE		chr4	2414249	2415078	ZFYVE28
chr10	134261184	134261394	C10orf91		chr4	6154624	6154833	JAKMIP1
chr10	134353326	134353726	INPP5A		chr4	26199103	26199361	RBPJ
chr11	269504	269715	NLRP6		chr4	38157153	38157330	TBC1D1
chr11	313972	314138	IFITM1		chr4	38178604	38178897	TBC1D1
chr11	576311	576490	PHRF1		chr4	40202526	40202754	RHOH
chr11	3035515	3035757	CARS-AS1		chr4	40724832	40725196	NSUN7
chr11	3071034	3071311	CARS		chr4	70626330	70626566	SULT1B1
chr11	3968352	3968600	MIR4687		chr4	84138775	84139217	COQ2
chr11	3976614	3976815	MIR4687		chr4	84140502	84141038	COQ2
chr11	5710805	5711076	TRIM22		chr4	101014698	101014945	LOC101929353
chr11	7559410	7559611	PPFIBP2		chr4	101941373	101941589	MIR8066
chr11	9483461	9483632	ZNF143		chr4	103749103	103749420	LOC105377348
chr11	10879368	10879576	ZBED5		chr4	109276754	109277058	LEF1-AS1
chr11	14309729	14309995	RRAS2		chr4	122103560	122103879	TNIP3
chr11	14322371	14322608	RRAS2		chr4	143328095	143328687	INPP4B
chr11	14379431	14379629	RRAS2		chr4	143488453	143488684	INPP4B
chr11	14436692	14436934	RRAS2		chr4	153021804	153022049	LINC02273
chr11	14600166	14600359	PSMA1		chr5	32531742	32532028	SUB1
chr11	16826190	16826383	C11orf58		chr5	42993343	42993636	FLJ32255
chr11	17307367	17307529	NUCB2		chr5	54323464	54323766	GZMK
chr11	18343655	18343841	HPS5		chr5	58332232	58332473	PDE4D
chr11	18639665	18639875	SPTY2D1		chr5	66502790	66503230	CD180
chr11	30348535	30348739	ARL14EP		chr5	80302860	80303128	RASGRF2-AS1
chr11	35051612	35051842	MIR1343		chr5	100240303	100240494	ST8SIA4
chr11	35062285	35062451	LOC100507144		chr5	110569920	110570101	CAMK4
chr11	35099358	35099762	LOC100507144		chr5	118651304	118651569	TNFAIP8
chr11	35187657	35187881	SNORD164		chr5	130715376	130715717	CDC42SE2
chr11	35257503	35257850	SNORD164		chr5	130729927	130730140	CDC42SE2
chr11	35269059	35269330	SNORD164		chr5	130883988	130884215	RAPGEF6
chr11	35364841	35365092	SLC1A2		chr5	131355876	131356163	ACSL6
chr11	36415755	36415912	PRR5L		chr5	131763030	131763479	C5orf56
chr11	36430724	36430995	PRR5L		chr5	133422667	133422986	TCF7
chr11	36442693	36443077	PRR5L		chr5	137514267	137514820	KIF20A
chr11	44552024	44552223	CD82		chr5	138861906	138862509	TMEM173
chr11	44702542	44702749	TSPAN18		chr5	156630582	156630841	ITK
chr11	44702937	44703088	TSPAN18		chr5	156649531	156649799	ITK
chr11	47907729	47907937	NUP160		chr5	156971562	156971954	ADAM19
chr11	48076911	48077189	MIR3161		chr5	156996815	156997096	ADAM19
chr11	48077502	48077705	MIR3161		chr5	176856343	176856589	GRK6
chr11	57092766	57092946	TNKS1BP1		chr6	2842213	2842430	SERPINB1
chr11	57192360	57192831	SLC43A3		chr6	14735108	14735342	LINC01108
chr11	57333590	57333958	UBE2L6		chr6	25006812	25007110	RIPOR2
chr11	57509435	57509631	SELENOH		chr6	34150560	34150824	GRM4
chr11	58912145	58912304	FAM111A		chr6	37017916	37018332	FGD2
chr11	59625648	59625885	TCN1		chr6	37150933	37151345	PIM1
chr11	60809716	60809989	CD5		chr6	43142314	43142518	SRF
chr11	60848146	60848364	CD5		chr6	45798235	45798620	CLIC5
chr11	61872746	61872931	INCENP		chr6	84937176	84937434	CEP162
chr11	62324107	62324599	MIR3654		chr6	90943727	90944026	BACH2
chr11	62359025	62359276	TUT1		chr6	106262987	106263334	PRDM1
chr11	64795179	64795428	SNX15		chr6	106545488	106546000	PRDM1
chr11	65186366	65186557	NEAT1		chr6	108037972	108038262	SCML4
chr11	65187486	65187748	NEAT1		chr6	128239720	128240029	THEMIS
chr11	65188729	65189155	NEAT1		chr6	128255734	128255975	THEMIS
chr11	65192666	65192910	NEAT1		chr6	130834912	130835308	TMEM200A
chr11	65239563	65239858	MALAT1		chr6	134568459	134568652	SGK1
chr11	65893655	65893873	PACS1		chr6	137072794	137073056	LOC101928429
chr11	67035890	67036179	GRK2		chr6	137476967	137477270	IL22RA2
chr11	67203946	67204219	PTPRCAP		chr6	143265716	143265937	HIVEP2
chr11	68049631	68049967	C11orf24		chr6	144904425	144904719	SNORA98
chr11	68104932	68105173	LRP5		chr6	149416243	149416447	LOC105378047
chr11	68147955	68148131	LRP5		chr6	149417064	149417314	LOC105378047
chr11	68239487	68239851	PPP6R3		chr7	8215830	8216267	ICA1
chr11	72680918	72681226			chr7	12210130	12210396	TMEM106B
chr11	75946867	75947145	WNT11		chr7	32944928	32945235	KBTBD2
chr11	76758684	76758894	B3GNT6		chr7	36325919	36326152	KIAA0895
chr11	77342124	77342344	CLNS1A		chr7	39629266	39629590	YAE1D1
chr11	78003214	78003405	GAB2		chr7	43689441	43689726	STK17A
chr11	82904579	82904795	LOC100506282		chr7	44530415	44530745	NUDCD3
chr11	85339467	85339717	TMEM126B		chr7	50246159	50246385	IKZF1
chr11	85461872	85462114	SYTL2		chr7	50302087	50302337	IKZF1
chr11	85463881	85464248	SYTL2		chr7	50356973	50357204	IKZF1
chr11	85534846	85535167	SYTL2		chr7	50419022	50419325	IKZF1
chr11	85850021	85850302	PICALM		chr7	130645131	130645412	LINC00513
chr11	85854606	85855047	PICALM		chr7	130742019	130742240	LINC-PINT
chr11	86013082	86013265	HIKESHI		chr7	134832599	134832884	TMEM140
chr11	86304055	86304209	ME3		chr7	148900065	148900277	ZNF282
chr11	88148201	88148403	CTSC		chr7	150181163	150181648	GIMAP7
chr11	88148687	88148861	CTSC		chr7	150360985	150361329	GIMAP2
chr11	88154745	88155037	GRM5-AS1		chr7	150373932	150374358	GIMAP2
chr11	93474625	93474791	TAF1D		chr7	150452594	150453084	GIMAP5
chr11	95976409	95976608	MIR1260B		chr7	157095105	157095329	DNAJB6
chr11	96072435	96072714	MIR1260B		chr7	157283348	157283569	LOC101927914
chr11	102187818	102188213	BIRC3		chr7	158605478	158605663	ESYT2
chr11	102217459	102217761	BIRC2		chr8	19674712	19674932	INTS10
chr11	102323649	102323868	TMEM123		chr8	20134465	20134977	LZTS1-AS1
chr11	104576603	104576836	LINC02552		chr8	28918327	28918659	HMBOX1
chr11	112751263	112751558	NCAM1		chr8	30601812	30602125	UBXN8
chr11	113730534	113730758	USP28		chr8	41686004	41686212	ANK1
chr11	114053973	114054158	NNMT		chr8	41999079	41999451	AP3M2
chr11	114271584	114271774	C11orf71		chr8	68452907	68453170	LOC102724708
chr11	114309937	114310100	REXO2		chr8	82042864	82043031	PAG1
chr11	116800964	116801158	APOA1		chr8	101443014	101443336	MIR4471
chr11	117685597	117685772	FXYD2		chr8	107772413	107772656	ABRA
chr11	117686112	117686390	FXYD2		chr8	121744458	121744705	LOC101927543
chr11	117922286	117922562	TMPRSS4		chr8	124098101	124098370	TBC1D31
chr11	118112283	118112494	MPZL3		chr8	124524434	124524763	FBXO32
chr11	118187302	118187732	CD3E		chr8	124532570	124532863	FBXO32
chr11	118570314	118570525	TREH		chr8	126942653	126942920	LINC00861
chr11	118747605	118747885	CXCR5		chr8	126946299	126946686	LINC00861
chr11	118992520	118992693	HINFP		chr8	128182163	128182446	CASC19
chr11	121288055	121288320	SORL1		chr8	128603043	128603281	CASC8
chr11	121289455	121289618	SORL1		chr8	128992556	128992768	MIR1205
chr11	122545848	122546192	UBASH3B		chr8	128993562	128993891	MIR1205
chr11	122561554	122561889	UBASH3B		chr8	129552705	129553605	LINC00824
chr11	122567486	122567749	UBASH3B		chr8	133991231	133991602	MIR7848
chr11	122588035	122588545	UBASH3B		chr8	134315368	134315637	NDRG1
chr11	123252557	123252879	MIR4493		chr8	134581163	134581401	ST3GAL1
chr11	123324947	123325247	LOC100128242		chr8	144629404	144629746	ZC3H3
chr11	123985984	123986260	VWA5A		chr8	144631547	144631905	GSDMD
chr11	125772884	125773199	PUS3		chr9	5437297	5437581	PLGRKT
chr11	127909639	127909822	LINC02098		chr9	6412728	6412920	UHRF2
chr11	128160105	128160391	LINC02098		chr9	20321769	20322094	MIR4473
chr11	128172332	128172688	LINC02098		chr9	33081288	33081534	SMU1
chr11	128172873	128173033	LINC02098		chr9	41826045	41826345	GLIDR
chr11	128188762	128189056	LINC02098		chr9	92762042	92762271	MIR4290
chr11	128194656	128194869	LINC02098		chr9	95087314	95087669	CENPP
chr11	128199154	128199413	LINC02098		chr9	98776400	98776761	LINC00092
chr11	128201339	128201550	LINC02098		chr9	107723521	107723878	ABCA1
chr11	128346654	128346872	ETS1		chr9	112648945	112649148	PALM2
chr11	128352448	128352716	ETS1		chr9	114700154	114700359	MIR4668
chr11	128563787	128564010	FLI1		chr9	123200423	123200732	CDK5RAP2
chr11	128586264	128586441	SENCR		chr9	124115892	124116285	STOM
chr11	130210687	130210948	LOC646383		chr9	127632472	127632835	ARPC5L
chr11	132589138	132589436	OPCML		chr9	136485002	136485154	DBH
chr12	838025	838261	WNK1		chr9	139298080	139298290	SNAPC4
chr12	3979116	3979298	PARP11		chr9	139434301	139434534	NOTCH1
chr12	4252074	4252255	CCND2		chrX	13069979	13070207	FAM9C
chr12	4262809	4263000	CCND2		chrX	20431004	20431289	RPS6KA3
chr12	4616153	4616322	C12orf4		chrX	23971091	23971605	CXorf58
chr12	4647503	4647896	C12orf4		chrX	44112631	44112866	EFHC2
chr12	6339941	6340138	CD9		chrX	48794295	48794661	PIM2
chr12	6445373	6445784	TNFRSF1A		chrX	48795946	48796236	OTUD5
chr12	7063060	7063311	PTPN6		chrX	77772687	77772956	RTL3
chr12	7068314	7068511	MIR200CHG		chrX	78514638	78515082	GPR174
chr12	7261699	7261975	C1RL		chrX	133320878	133321050	MIR106A
chr12	7342009	7342219	PEX5
chr12	7791391	7791560	APOBEC1
chr12	8088731	8089089	SLC2A3
chr12	8090884	8091108	SLC2A3
chr12	8142554	8143050	FOXJ2
chr12	9803427	9803653	LOC374443
chr12	9894385	9894671	CLECL1
chr12	10059610	10059766	CLEC2A
chr12	10902799	10903079	LINC02366
chr12	11802502	11802727	ETV6
chr12	12163611	12163994	BCL2L14
chr12	12594795	12595078	BORCS5
chr12	12627916	12628247	DUSP16
chr12	12868745	12869057	CDKN1B
chr12	15715307	15715478	PTPRO
chr12	19557410	19557576	AEBP2
chr12	22562644	22563041	ST8SIA1
chr12	25538511	25538785	KRAS
chr12	26609264	26609529	SSPN
chr12	29533513	29533695	ERGIC2
chr12	29534152	29534318	ERGIC2
chr12	30848916	30849111	IPO8
chr12	31476477	31476642	FLJ13224
chr12	31812163	31812385	ETFBKMT
chr12	31835178	31835347	ETFBKMT
chr12	32049530	32049867	LINC02422
chr12	40015098	40015473	ABCD2
chr12	46272989	46273261	SCAF11
chr12	46608938	46609135	SLC38A1
chr12	47610000	47610357	PCED1B-AS1
chr12	47754567	47754790	MIR4494
chr12	47755972	47756319	MIR4494
chr12	47761729	47761898	MIR4494
chr12	48201880	48202192	HDAC7
chr12	48278997	48279256	VDR
chr12	48551237	48551398	ASB8
chr12	48593782	48594012	OR10AD1
chr12	49246020	49246261	DDX23
chr12	50505883	50506071	COX14
chr12	50640960	50641172	MIR1293
chr12	51640223	51640469	DAZAP2
chr12	51712696	51712917	BIN2
chr12	51762717	51762993	SLC4A8
chr12	52418603	52418766	NR4A1
chr12	53039245	53039517	KRT2
chr12	53764911	53765113	SP1
chr12	56123320	56123532	CD63
chr12	56323243	56323447	DGKA
chr12	56324754	56324982	DGKA
chr12	56435571	56435721	RPS26
chr12	56497973	56498172	PA2G4
chr12	56521745	56521902	ESYT1
chr12	56754086	56754400	STAT2
chr12	57505553	57505767	STAT6
chr12	58290515	58290681	LOC283387
chr12	58819930	58820093	LOC100506869
chr12	59507719	59507869	LRIG3
chr12	59991209	59991436	SLC16A7
chr12	62654619	62654806	MIR6125
chr12	65065201	65065371	MIR548Z
chr12	65153306	65153534	TBC1D30
chr12	66681979	66682199	HELB
chr12	66696049	66696452	HELB
chr12	67984267	67984496	DYRK2
chr12	68024552	68024860	DYRK2
chr12	68474452	68474738	IFNG
chr12	68513495	68513924	IFNG
chr12	68569372	68569762	IFNG
chr12	68574897	68575089	IFNG
chr12	68758997	68759497	MDM1
chr12	68767984	68768272	MDM1
chr12	69069328	69069560	LOC100507250
chr12	72233363	72233749	TBC1D15
chr12	89619282	89619439	DUSP6
chr12	90343709	90343923	LINC02399
chr12	92424462	92424702	LINC01619
chr12	92428662	92428832	LINC01619
chr12	92578987	92579187	LOC101928617
chr12	92579855	92580142	LOC101928617
chr12	92602498	92602758	LOC101928617
chr12	92797648	92797977	CLLU1
chr12	92963818	92964027	LINC02397
chr12	92987608	92987887	C12orf74
chr12	94136411	94136570	LOC101928731
chr12	94676599	94676808	PLXNC1
chr12	95069933	95070116	TMCC3
chr12	96589379	96589590	ELK3
chr12	96631510	96631825	ELK3
chr12	96635632	96635922	ELK3
chr12	96819215	96819433	CDK17
chr12	96883141	96883349	CFAP54
chr12	99037847	99038031	IKBIP
chr12	104322500	104322728	TTC41P
chr12	104872129	104872527	CHST11
chr12	104888676	104888866	CHST11
chr12	104998376	104998563	MIR3922
chr12	105081672	105081952	MIR3922
chr12	105089261	105089607	MIR3922
chr12	107763527	107763781	BTBD11
chr12	108692128	108692418	CMKLR1
chr12	109022169	109022519	SELPLG
chr12	109027610	109027888	SELPLG
chr12	109028333	109028549	SELPLG
chr12	109531363	109531605	ALKBH2
chr12	110517243	110517615	C12orf76
chr12	110750867	110751059	ATP2A2
chr12	111023032	111023327	PPTC7
chr12	111218292	111218460	PPP1CC
chr12	111494882	111495190	CUX2
chr12	112432553	112432715	TMEM116
chr12	112568301	112568703	TRAFD1
chr12	112596647	112596872	MIR6861
chr12	113646411	113646612	IQCD
chr12	116402566	116402723	MIR620
chr12	116997668	116997904	MAP1LC3B2
chr12	117111003	117111260	C12orf49
chr12	117463468	117463652	LOC100506551
chr12	117571876	117572103	TESC-AS1
chr12	120451752	120451908	BICDL1
chr12	120669239	120669460	PXN
chr12	120691253	120691466	PXN
chr12	121567079	121567412	P2RX7
chr12	122028695	122029008	MIR548AQ
chr12	122096708	122097012	MORN3
chr12	125477444	125477701	BRI3BP
chr12	128044176	128044474	LINC02411
chr13	20438952	20439167	ZMYM5
chr13	20986179	20986387	MIR4499
chr13	21649135	21649355	LATS2
chr13	22688848	22689094	LINC00540
chr13	24328743	24328953	PCOTH
chr13	25199666	25199863	TPTE2P6
chr13	25283491	25283676	ATP12A
chr13	30509880	30510058	LINC00544
chr13	30722288	30722448	LINC00384
chr13	30725559	30725820	LINC00384
chr13	31613454	31613616	TEX26
chr13	40706505	40706658	LINC00332
chr13	40796014	40796342	LINC00548
chr13	41240897	41241108	FOXO1
chr13	41350894	41351153	MRPS31
chr13	42967008	42967187	LINC02341
chr13	45491984	45492207	NUFIP1
chr13	46744462	46744619	LCP1
chr13	46752384	46752561	LCP1
chr13	49066707	49066989	RCBTB2
chr13	49079872	49080088	RCBTB2
chr13	49136542	49136749	LINC00462
chr13	49549345	49549528	FNDC3A
chr13	50072347	50072690	PHF11
chr13	52028185	52028386	INTS6-AS1
chr13	52188683	52188929	WDFY2
chr13	73355975	73356157	PIBF1
chr13	74200178	74200395	LINC00392
chr13	74289751	74289957	LINC00392
chr13	74339651	74339983	LINC00392
chr13	74600980	74601175	KLF12
chr13	74706258	74706488	KLF12
chr13	77565617	77565776	CLN5
chr13	79968011	79968314	RBM26
chr13	87409703	87409946	LINC00430
chr13	87417952	87418130	LINC00430
chr13	99705889	99706115	DOCK9
chr13	99866564	99866716	UBAC2
chr13	99867772	99868092	UBAC2
chr13	99870103	99870292	UBAC2
chr13	99916394	99916551	GPR18
chr13	100086696	100087081	LINC01232
chr13	100116874	100117171	LINC01232
chr13	100564249	100564504	LOC101927437
chr13	100986495	100986714	PCCA-AS1
chr13	101240549	101240705	GGACT
chr13	107222794	107223052	ARGLU1
chr13	108959392	108959542	TNFSF13B
chr13	111282221	111282444	NAXD
chr13	111367606	111367785	ING1
chr13	111841577	111841743	ARHGEF7
chr13	114896560	114896736	RASA3
chr13	114908139	114908396	RASA3
chr13	114913925	114914404	RASA3
chr13	114927464	114927639	RASA3
chr13	115029094	115029435	MIR4502
chr14	21924122	21924325	CHD8
chr14	22342556	22342712	OR4E1
chr14	22539404	22539629	LOC105370401
chr14	23025248	23025453	LINC02332
chr14	23030610	23030952	LINC02332
chr14	23340391	23340775	LRP10
chr14	24578168	24578381	DCAF11
chr14	24630251	24630536	IRF9
chr14	25103299	25103647	GZMB
chr14	25134807	25135139	GZMB
chr14	25139909	25140171	GZMB
chr14	25142767	25143120	GZMB
chr14	25162193	25162483	GZMB
chr14	31847281	31847496	HEATR5A
chr14	31926740	31926893	DTD2
chr14	32030500	32030667	NUBPL
chr14	34512985	34513319	EGLN3
chr14	35211113	35211286	CFL2
chr14	35399788	35400206	IGBP1P1
chr14	35400444	35400740	IGBP1P1
chr14	35451884	35452034	SRP54
chr14	50359149	50359299	ARF6
chr14	50438045	50438391	MIR6076
chr14	50467268	50467480	LINC01588
chr14	50468671	50468894	LINC01588
chr14	50511770	50512018	LINC01588
chr14	52313666	52313841	GNG2
chr14	52314078	52314262	GNG2
chr14	52818980	52819189	PTGER2
chr14	52819402	52819589	PTGER2
chr14	53173098	53173312	PSMC6
chr14	55094488	55094662	SAMD4A
chr14	55569032	55569278	LGALS3
chr14	56273916	56274391	LINC00520
chr14	58894269	58894538	KIAA0586
chr14	61817277	61817479	PRKCH
chr14	61939058	61939229	LINC01303
chr14	61943447	61943923	LINC01303
chr14	61969986	61970478	LINC01303
chr14	64331059	64331352	SYNE2
chr14	65175356	65175551	PLEKHG3
chr14	65189627	65189970	PLEKHG3
chr14	65222585	65222875	MIR7855
chr14	65754452	65754841	MIR4708
chr14	66313761	66314445	MIR625
chr14	66317210	66317436	MIR625
chr14	66394658	66395000	MIR625
chr14	66862092	66862335	CCDC196
chr14	68611253	68611406	RAD51B
chr14	68675687	68675850	RAD51B
chr14	69152510	69152706	LOC100996664
chr14	69261909	69262072	ZFP36L1
chr14	70092120	70092329	SUSD6
chr14	70141693	70141931	SUSD6
chr14	70163636	70163906	SRSF5
chr14	71353547	71353753	PCNX1
chr14	71408376	71408680	PCNX1
chr14	71865912	71866116	SNORD56B
chr14	72906516	72906689	MIR7843
chr14	72918143	72918537	MIR7843
chr14	72943513	72943876	MIR7843
chr14	72985446	72985685	MIR7843
chr14	73057401	73057581	MIR7843
chr14	73061145	73061414	MIR7843
chr14	74227217	74227386	ELMSAN1
chr14	74229215	74229430	ELMSAN1
chr14	75303387	75303554	PROX2
chr14	75408381	75408588	PGF
chr14	75716361	75716536	FOS
chr14	75744960	75745313	FOS
chr14	75988549	75988911	BATF
chr14	76009104	76009620	BATF
chr14	77506619	77506811	LINC02288
chr14	81408092	81408303	CEP128
chr14	91575269	91575532	DGLUCY
chr14	91575707	91575898	DGLUCY
chr14	91583391	91583551	DGLUCY
chr14	91696154	91696454	GPR68
chr14	91711413	91711590	GPR68
chr14	91718366	91718605	GPR68
chr14	91882371	91882843	CCDC88C
chr14	92333859	92334216	TC2N
chr14	92336299	92336607	TC2N
chr14	92338659	92339163	TC2N
chr14	92339861	92340053	TC2N
chr14	93052273	93052720	RIN3
chr14	93053375	93053602	RIN3
chr14	94442596	94442807	ASB2
chr14	95986040	95986272	SCARNA13
chr14	95989748	95989925	SCARNA13
chr14	97925629	97925908	LINC02325
chr14	98069276	98069499	LINC02291
chr14	98164256	98164473	LINC02291
chr14	98169322	98169794	LINC02291
chr14	98649058	98649223	LINC01550
chr14	98655769	98656309	LINC01550
chr14	99698940	99699493	BCL11B
chr14	99728842	99728995	BCL11B
chr14	100532698	100532850	EVL
chr14	100534879	100535291	EVL
chr14	100545476	100545710	EVL
chr14	102062566	102062925	DIO3
chr14	102188247	102188573	LINC00239
chr14	103893935	103894121	MARK3
chr14	104073498	104073738	KLC1
chr14	105531739	105531969	GPR132
chr14	105759595	105759868	PACS2
chr15	22423215	22423429	OR4N3P
chr15	22491216	22491374	MIR1268A
chr15	29240746	29241001	APBA2
chr15	30917893	30918147	ARHGAP11B
chr15	31558422	31558860	LOC283710
chr15	31638249	31638518	KLF13
chr15	31679721	31679988	KLF13
chr15	31727616	31727932	KLF13
chr15	32907277	32907489	ARHGAP11A
chr15	38903453	38903788	RASGRP1
chr15	38944020	38944289	C15orf53
chr15	38945155	38945475	C15orf53
chr15	38962843	38963116	C15orf53
chr15	38976637	38977103	C15orf53
chr15	39719508	39719783	THBS1
chr15	40339912	40340257	SRP14-AS1
chr15	41443038	41443207	INO80
chr15	41708992	41709212	RTF1
chr15	41758979	41759238	ITPKA
chr15	42227130	42227404	EHD4-AS1
chr15	42228954	42229105	EHD4-AS1
chr15	42565456	42565731	TMEM87A
chr15	43213054	43213455	TTBK2
chr15	43398283	43398494	UBR1
chr15	45018880	45019087	LOC100419583
chr15	45020857	45021225	LOC100419583
chr15	45879964	45880178	BLOC1S6
chr15	50399875	50400081	ATP8B4
chr15	50552589	50552979	HDC
chr15	52374894	52375141	BCL2L10
chr15	52970275	52970512	FAM214A
chr15	58624399	58624625	LIPC
chr15	58777008	58777287	LIPC-AS1
chr15	61136724	61136926	RORA-AS2
chr15	63771879	63772131	USP3
chr15	64231842	64232079	LOC101928988
chr15	64302941	64303200	DAPK2
chr15	64915187	64915345	OAZ2
chr15	65129833	65130043	PLEKHO2
chr15	65194160	65194398	ANKDD1A
chr15	65597295	65597464	PARP16
chr15	66125419	66125575	RAB11A
chr15	66179996	66180193	RAB11A
chr15	67375609	67375799	SMAD3
chr15	67380030	67380299	SMAD3
chr15	67394705	67394864	SMAD3
chr15	67533592	67533786	AAGAB
chr15	70006604	70006770	LINC00593
chr15	70011933	70012097	LINC00593
chr15	70047854	70048393	LINC00593
chr15	70051440	70051777	LINC00593
chr15	70053300	70053576	LINC00593
chr15	70784708	70784904	LINC02205
chr15	70796974	70797257	LINC02205
chr15	72767802	72768030	ARIH1
chr15	74212881	74213134	LOXL1
chr15	74286705	74287010	STOML1
chr15	74695367	74695539	MIR6881
chr15	75069743	75069944	CSK
chr15	75079896	75080063	CSK
chr15	75081194	75081478	MIR4513
chr15	75137677	75137863	ULK3
chr15	78364997	78365254	TBC1D2B
chr15	78441348	78441575	IDH3A
chr15	79229570	79229752	CTSH
chr15	80260694	80260886	BCL2A1
chr15	80325083	80325270	ZFAND6
chr15	81292124	81292298	TLNRD1
chr15	83419140	83419338	SNHG21
chr15	83831823	83832096	HDGFL3
chr15	83833743	83833959	HDGFL3
chr15	85279671	85279984	ZNF592
chr15	85923086	85923240	MIR7706
chr15	85923438	85923674	MIR7706
chr15	86189751	86190403	AKAP13
chr15	86250327	86250513	LOC101929679
chr15	87154992	87155169	AGBL1-AS1
chr15	89438696	89438867	HAPLN3
chr15	90682873	90683109	IDH2
chr15	90808705	90808938	NGRN
chr15	90931044	90931330	IQGAP1
chr15	91137579	91138008	CRTC3
chr15	91191896	91192237	LINC01585
chr15	91373235	91373633	FURIN
chr15	91394408	91394628	FURIN
chr15	91395250	91395515	FURIN
chr15	91396004	91396503	FURIN
chr15	91399932	91400443	FURIN
chr15	91565755	91565922	VPS33B
chr15	92026111	92026318	CRAT37
chr15	92639023	92639216	SLCO3A1
chr15	93374870	93375105	ASB9P1
chr15	93375688	93375880	ASB9P1
chr15	93707628	93707803	RGMA
chr15	94749716	94750000	MCTP2
chr15	95128020	95128374	MCTP2
chr15	96382641	96382802	LINC00924
chr15	99961367	99961645	MEF2A
chr15	101111893	101112078	PRKXP1
chr15	101136960	101137380	LINS1
chr15	101667744	101667988	CHSY1
chr15	101708135	101708546	CHSY1
chr15	102237748	102237991	TARSL2
chr16	3115567	3115731	IL32
chr16	3125030	3125335	IL32
chr16	3127018	3127404	IL32
chr16	3553656	3554008	CLUAP1
chr16	4132786	4132955	ADCY9
chr16	4516059	4516323	NMRAL1
chr16	4555340	4555517	HMOX2
chr16	9172802	9173135	C16orf72
chr16	10423479	10423632	ATF7IP2
chr16	10456240	10456426	ATF7IP2
chr16	11071800	11071950	CLEC16A
chr16	11081492	11081863	CLEC16A
chr16	11327023	11327193	SOCS1
chr16	11345861	11346207	SOCS1
chr16	11391420	11391620	PRM1
chr16	11448459	11448811	RMI2
chr16	11666256	11666478	LITAF
chr16	12630019	12630268	MIR4718
chr16	15684802	15685047	MIR6506
chr16	17436821	17437029	XYLT1
chr16	17458312	17458505	XYLT1
chr16	17463434	17463754	XYLT1
chr16	17685071	17685501	XYLT1
chr16	18800389	18800572	RPS15A
chr16	18937892	18938075	SMG1
chr16	19707742	19707983	IQCK
chr16	20911793	20912079	LYRM1
chr16	20956547	20956800	LYRM1
chr16	21513695	21513875	SMG1P3
chr16	21518352	21518546	MIR3680-2
chr16	26609499	26609825	C16orf82
chr16	27211074	27211340	KDM8
chr16	27246574	27246892	KDM8
chr16	27390285	27390528	IL21R
chr16	28152441	28152761	XPO6
chr16	28546378	28546539	NUPR1
chr16	29606823	29607006	SMG1P2
chr16	29611489	29611684	MIR3680-1
chr16	29831627	29832124	MVP
chr16	29838481	29838729	MVP
chr16	30457271	30457447	SEPHS2
chr16	30546380	30546573	ZNF747
chr16	30579698	30579863	ZNF688
chr16	30583231	30583443	ZNF688
chr16	31265024	31265235	ITGAM
chr16	31365726	31366047	ITGAX
chr16	31707142	31707298	CLUHP3
chr16	31885739	31886081	ZNF267
chr16	50155711	50155879	TENT4B
chr16	50717966	50718197	SNX20
chr16	50781076	50781347	MIR3181
chr16	53491703	53491935	RBL2
chr16	53579463	53579617	AKTIP
chr16	57048588	57048770	NLRC5
chr16	57073085	57073276	NLRC5
chr16	57168828	57169178	CPNE2
chr16	57571010	57571220	CCDC102A
chr16	57611735	57611999	ADGRG5
chr16	66556112	66556453	TK2
chr16	67086771	67086939	CBFB
chr16	67192907	67193144	TRADD
chr16	68108804	68108993	NFATC3
chr16	70060197	70060360	MIR1972-1
chr16	70781053	70781224	VAC14-AS1
chr16	74472385	74472619	CLEC18B
chr16	74902490	74902679	FA2H
chr16	75109118	75109590	LDHD
chr16	77224573	77224852	MON1B
chr16	78928653	78929068	MAF
chr16	79076846	79077067	MAF
chr16	79330487	79330763	MAF
chr16	79414984	79415274	MAF
chr16	79632661	79632864	MAF
chr16	79635636	79635878	MAF
chr16	79674475	79674933	MAF
chr16	80625030	80625227	LINC01227
chr16	81666421	81666641	MIR6504
chr16	81771662	81771857	PLCG2
chr16	82688905	82689307	CDH13
chr16	82958010	82958413	LOC101928417
chr16	84582880	84583103	TLDC1
chr16	84627757	84628236	COTL1
chr16	87889847	87890048	SLC7A5
chr16	87899548	87899951	SLC7A5
chr16	87943177	87943364	CA5A
chr16	88758653	88758855	SNAI3
chr16	89092615	89092941	CBFA2T3
chr16	89181643	89181889	ACSF3
chr16	89425070	89425297	LOC100287036
chr16	89427444	89427718	LOC100287036
chr16	89551914	89552068	ANKRD11
chr17	266554	266880	LOC105371430
chr17	1197548	1197774	TRARG1
chr17	1377163	1377350	MYO1C
chr17	1620802	1621022	WDR81
chr17	2169335	2169994	SMG6
chr17	2717966	2718178	RAP1GAP2
chr17	2718395	2718651	RAP1GAP2
chr17	3614287	3614748	HASPIN
chr17	3666711	3667051	ITGAE
chr17	3670132	3670366	ITGAE
chr17	4011769	4012021	ZZEF1
chr17	4843362	4843533	SLC25A11
chr17	4945438	4945651	SLC52A1
chr17	6938601	6938800	SLC16A13
chr17	6938959	6939222	SLC16A13
chr17	7307519	7307962	TMEM256
chr17	7456046	7456339	TNFSF12
chr17	8067725	8067916	VAMP2
chr17	8802322	8802555	PIK3R5
chr17	8844775	8844967	PIK3R5
chr17	12921473	12921678	ELAC2
chr17	14022348	14022617	COX10-AS1
chr17	14104514	14104811	CDRT15
chr17	17752473	17752799	SREBF1
chr17	18218430	18218614	SMCR8
chr17	19675459	19675667	ALDH3A1
chr17	21182011	21182225	MAP2K3
chr17	25621361	25621526	WSB1
chr17	26132605	26132810	NOS2
chr17	27223950	27224113	FLOT2
chr17	28033398	28033759	SSH2
chr17	28049750	28049954	SSH2
chr17	28087334	28087648	SSH2
chr17	28690853	28691215	CPD
chr17	33488584	33488740	UNC45B
chr17	33541269	33541566	SLC35G3
chr17	33569342	33569602	SLFN5
chr17	33601794	33601944	SLFN5
chr17	33672826	33672982	SLFN11
chr17	33864659	33864925	LOC107985033
chr17	34217645	34218137	CCL5
chr17	35767306	35767472	TADA2A
chr17	36908891	36909198	PSMB3
chr17	37778303	37778504	PPP1R1B
chr17	37914113	37914611	GRB7
chr17	37926192	37926520	IKZF3
chr17	37975635	37975796	IKZF3
chr17	38636930	38637308	TNS4
chr17	38673012	38673277	TNS4
chr17	38697330	38697758	CCR7
chr17	38738561	38738901	CCR7
chr17	38759041	38759480	CCR7
chr17	38761770	38762011	CCR7
chr17	39835290	39835540	EIF1
chr17	40119278	40119481	CNP
chr17	40400655	40401053	STAT5B
chr17	40489410	40489826	STAT5A
chr17	40540654	40541084	STAT3
chr17	41158683	41158891	IFI35
chr17	41561157	41561411	DHX8
chr17	45741762	45741939	KPNB1
chr17	46026684	46026857	PNPO
chr17	46491066	46491248	SKAP1
chr17	46555806	46556084	LOC101927166
chr17	46655658	46655885	HOXB4
chr17	47287828	47288054	GNGT2
chr17	47816850	47817284	FAM117A
chr17	48217914	48218163	PPP1R9B
chr17	48987829	48987994	TOB1
chr17	49507418	49507579	LINC02073
chr17	53361661	53361863	HLF
chr17	55677553	55677774	LOC101927539
chr17	55681354	55681634	LOC101927539
chr17	56033762	56033980	CUEDC1
chr17	56084809	56085113	SRSF1
chr17	57712067	57712323	CLTC
chr17	57863829	57864219	MIR21
chr17	57906634	57906895	MIR21
chr17	57915094	57915417	MIR21
chr17	59299117	59299303	LOC101927855
chr17	61687585	61687853	TACO1
chr17	61851045	61851472	CCDC47
chr17	62062524	62062724	SCN4A
chr17	62070963	62071207	PRR29
chr17	62128590	62128979	ICAM2
chr17	62159506	62159842	ERN1
chr17	62981216	62981524	AMZ2P1
chr17	63169638	63169995	RGS9
chr17	63175917	63176169	RGS9
chr17	64669835	64670165	MIR634
chr17	65386887	65387150	PITPNC1
chr17	65417968	65418332	PITPNC1
chr17	65430296	65430482	MIR548AA2
chr17	66234770	66235097	AMZ2
chr17	66456884	66457105	WIPI1
chr17	66457882	66458112	WIPI1
chr17	71587487	71587669	SDK2
chr17	71587935	71588088	SDK2
chr17	72459539	72460062	CD300A
chr17	72474967	72475170	CD300A
chr17	72869294	72869447	FDXR
chr17	73150628	73150903	JPT1
chr17	73334955	73335170	SLC25A19
chr17	73872142	73872360	TRIM47
chr17	73975739	73976182	ACOX1
chr17	74188045	74188370	RNF157
chr17	74189733	74189927	RNF157
chr17	74260806	74261042	UBALD2
chr17	74264408	74264739	UBALD2
chr17	74511748	74512017	PRCD
chr17	74639833	74640038	ST6GALNAC1
chr17	74656082	74656263	LOC105274304
chr17	74712306	74712530	MXRA7
chr17	75124085	75124298	SEC14L1
chr17	75405992	75406163	2020-09-09
chr17	75437788	75437980	2020-09-09
chr17	75441561	75441849	2020-09-09
chr17	76248461	76248741	TMEM235
chr17	76259326	76259541	LINC01993
chr17	76339267	76339447	SOCS3
chr17	76339858	76340103	SOCS3
chr17	76351336	76351614	SOCS3
chr17	76352429	76352774	SOCS3
chr17	76380278	76380432	PGS1
chr17	76409174	76409442	PGS1
chr17	76410877	76411042	PGS1
chr17	76531692	76531872	DNAH17
chr17	76642043	76642335	LINC02081
chr17	76744839	76745099	CYTH1
chr17	76758248	76758435	CYTH1
chr17	77061287	77061529	ENGASE
chr17	77970942	77971158	TBC1D16
chr17	78118876	78119048	EIF4A3
chr17	78228579	78228983	RNF213
chr17	78239420	78239682	RNF213
chr17	80174296	80174741	CCDC57
chr17	80255436	80255803	LINC01970
chr17	80256089	80256310	LINC01970
chr17	80291680	80291874	SECTM1
chr17	80407300	80407478	CYBC1
chr17	80408745	80408981	CYBC1
chr17	80549640	80549838	WDR45B
chr17	81026960	81027163	METRNL
chr18	2971363	2971585	LOC727896
chr18	3059402	3059565	LPIN2
chr18	3593888	3594230	DLGAP1-AS1
chr18	9082839	9083047	NDUFV2
chr18	9102175	9102490	NDUFV2
chr18	12839677	12839975	PTPN2
chr18	12904013	12904361	PTPN2
chr18	13308451	13308714	LDLRAD4
chr18	14612573	14612743	POTEC
chr18	19283450	19283698	ABHD3
chr18	20651412	20651675	CABLES1
chr18	21120919	21121121	RMC1
chr18	21154015	21154273	NPC1
chr18	21572694	21572866	TTC39C
chr18	21599664	21600015	TTC39C-AS1
chr18	23795716	23795899	TAF4B
chr18	42087929	42088233	LINC01478
chr18	42305557	42305966	SETBP1
chr18	43454427	43454666	SIGLEC15
chr18	43454959	43455170	SIGLEC15
chr18	43554158	43554352	EPG5
chr18	43622889	43623063	PSTPIP2
chr18	46361185	46361421	SMAD7
chr18	46382356	46382709	SMAD7
chr18	46451240	46451452	SMAD7
chr18	47346179	47346421	SNHG22
chr18	56355052	56355389	LOC101927322
chr18	60966011	60966242	BCL2
chr18	61031172	61031537	KDSR
chr18	61033581	61033761	KDSR
chr18	66382460	66382741	CCDC102B
chr18	67565040	67565231	CD226
chr18	67602739	67602991	CD226
chr18	67616167	67616433	CD226
chr18	72166949	72167255	CNDP2
chr18	74433270	74433457	LINC01879
chr18	74766657	74766878	MBP
chr18	74767172	74767418	MBP
chr18	74774301	74774700	MBP
chr18	74779364	74779588	MBP
chr18	74781850	74782240	MBP
chr18	74785760	74785999	MBP
chr18	77282540	77282731	LOC284240
chr19	893195	893506	MED16
chr19	909077	909326	R3HDM4
chr19	1030659	1030898	CNN2
chr19	1132243	1132450	SBNO2
chr19	1897528	1897974	ADAT3
chr19	2149991	2150180	AP3D1
chr19	2507316	2507498	GADD45B
chr19	2618590	2618799	MIR7850
chr19	3155160	3155376	LOC100996351
chr19	3180417	3180623	S1PR4
chr19	4089123	4089308	ZBTB7A
chr19	4369098	4369436	MPND
chr19	4471482	4471989	HDGFL2
chr19	5962184	5962382	RANBP3
chr19	6654426	6654690	TNFSF14
chr19	6767994	6768234	SH2D3A
chr19	6801533	6801748	VAV1
chr19	6892020	6892254	ADGRE1
chr19	8245737	8245962	CERS4
chr19	8580310	8580618	ZNF414
chr19	8634090	8634474	MYO1F
chr19	8943350	8943548	ZNF558
chr19	10253578	10253728	EIF3G
chr19	10381615	10381827	ICAM1
chr19	10516204	10516485	CDC37
chr19	10677431	10677702	KRI1
chr19	10714006	10714260	SLC44A2
chr19	10842360	10842600	MIR638
chr19	10870330	10870539	MIR4748
chr19	10908324	10908627	MIR4748
chr19	11199977	11200203	LDLR
chr19	12723690	12723880	ZNF791
chr19	12791948	12792173	DHPS
chr19	12900016	12900200	MIR5684
chr19	13278173	13278441	IER2
chr19	14478930	14479160	LINC01841
chr19	14486084	14486292	ADGRE5
chr19	14633064	14633481	DNAJB1
chr19	15955358	15955602	UCA1
chr19	16189584	16189934	TPM4
chr19	16377393	16377705	KLF2
chr19	16452938	16453458	KLF2
chr19	16479972	16480304	KLF2
chr19	16482514	16482791	KLF2
chr19	16486394	16486598	KLF2
chr19	16698283	16698565	SLC35E1
chr19	17236168	17236525	SNORA118
chr19	17295342	17295522	USE1
chr19	17517133	17517373	MVB12A
chr19	17634161	17634322	FAM129C
chr19	17956984	17957278	JAK3
chr19	17958759	17958964	JAK3
chr19	17961415	17961639	JAK3
chr19	18125150	18125315	ARRDC2
chr19	18401111	18401357	MIR3188
chr19	19030137	19030290	COPE
chr19	19700549	19700822	PBX4
chr19	19779081	19779733	ZNF101
chr19	28884998	28885165	LOC102724908
chr19	30162668	30162916	PLEKHF1
chr19	31705027	31705345	LINC01791
chr19	35168110	35168570	ZNF302
chr19	35704899	35705106	FAM187B
chr19	37997209	37997437	ZNF793
chr19	38865096	38865250	PSMD8
chr19	39029415	39029710	LOC105372397
chr19	39146259	39146456	ACTN4
chr19	39157726	39157965	ACTN4
chr19	39160213	39160451	ACTN4
chr19	39826685	39826867	GMFG
chr19	39892083	39892269	ZFP36
chr19	39893330	39893513	ZFP36
chr19	39894297	39894647	ZFP36
chr19	39921408	39921672	RPS16
chr19	40447787	40447956	FCGBP
chr19	40650187	40650357	MAP3K10
chr19	40791521	40791718	AKT2
chr19	41312705	41312896	CYP2T1P
chr19	41381238	41381575	CYP2A7
chr19	41627075	41627269	CYP2F1
chr19	41863271	41863431	TGFB1
chr19	42061343	42061583	CEACAM21
chr19	42101745	42101945	CEACAM21
chr19	42391527	42391711	ARHGEF1
chr19	42985012	42985244	CXCL17
chr19	44029415	44029645	ETHE1
chr19	45257672	45258038	MIR8085
chr19	45674639	45674931	TRAPPC6A
chr19	46018358	46018573	VASP
chr19	47428225	47428385	ARHGAP35
chr19	47466440	47466590	ARHGAP35
chr19	47470868	47471034	ARHGAP35
chr19	47598117	47598365	ZC3H4
chr19	47680068	47680353	SAE1
chr19	47685564	47685714	MIR3190
chr19	47689780	47690009	MIR3190
chr19	47690320	47690594	MIR3190
chr19	48836279	48836484	EMP3
chr19	48972061	48972288	CYTH2
chr19	49403271	49403546	NUCB1
chr19	49588286	49588498	SNRNP70
chr19	49972219	49972699	FLT3LG
chr19	50058146	50058484	NOSIP
chr19	50071622	50071799	NOSIP
chr19	50167546	50167764	BCL2L12
chr19	50179713	50179935	PRMT1
chr19	50316755	50316974	FUZ
chr19	50372513	50372822	PNKP
chr19	50400141	50400328	IL4I1
chr19	50528766	50529249	ZNF473
chr19	50935023	50935256	MYBPC2
chr19	51617688	51617855	CTU1
chr19	51875921	51876340	NKG7
chr19	54357068	54357299	MYADM
chr19	54712169	54712369	RPS9
chr19	54974970	54975150	LENG9
chr19	54975384	54975776	LENG9
chr19	55485106	55485341	NLRP2
chr19	55896794	55897217	RPL28
chr19	57791081	57791431	ZNF460
chr2	33630	33970	FAM110C
chr2	1513025	1513815	TPO
chr2	7020694	7020926	RSAD2
chr2	7049923	7050204	RNF144A
chr2	7592322	7592541	LOC100506274
chr2	7707840	7708015	LOC100506274
chr2	7812574	7812787	LOC101929551
chr2	7865551	7865859	LOC101929551
chr2	7885034	7885293	LOC101929551
chr2	8628373	8628576	LINC01814
chr2	8685206	8685417	LINC01814
chr2	9781792	9781965	YWHAQ
chr2	9876235	9876517	YWHAQ
chr2	11897345	11897671	LPIN1
chr2	12333005	12333195	MIR3681
chr2	12850514	12850837	TRIB2
chr2	15317207	15317364	NBAS
chr2	20251490	20251802	LAPTM4A
chr2	24299181	24299452	SF3B6
chr2	25584967	25585160	DNMT3A
chr2	26101531	26101742	ASXL2
chr2	26291554	26291714	RAB10
chr2	28143521	28143672	BRE-AS1
chr2	28177717	28178138	MIR4263
chr2	28475290	28475457	LOC100505736
chr2	28582147	28582552	FOSL2
chr2	28613151	28613541	FOSL2
chr2	28619670	28619902	FLJ31356
chr2	29233928	29234200	TOGARAM2
chr2	32390837	32391006	SLC30A6
chr2	37424246	37424408	CEBPZOS
chr2	37813456	37813615	CDC42EP3
chr2	37826850	37827085	CDC42EP3
chr2	37853431	37853676	CDC42EP3
chr2	37862860	37863096	CDC42EP3
chr2	38879604	38879950	GALM
chr2	38880800	38881031	GALM
chr2	38885640	38886055	GALM
chr2	38924665	38924834	GALM
chr2	39368977	39369471	SOS1
chr2	39443993	39444624	CDKL4
chr2	42123730	42123963	LINC01913
chr2	42326731	42326996	PKDCC
chr2	42351203	42351444	EML4
chr2	43361218	43361458	LINC02580
chr2	43401677	43401845	ZFP36L2
chr2	43449044	43449262	ZFP36L2
chr2	55360876	55361265	RTN4
chr2	55459591	55459936	RPS27A
chr2	62932502	62932751	EHBP1
chr2	64083283	64083685	UGP2
chr2	68880773	68881009	PROKR1
chr2	68947085	68947363	ARHGAP25
chr2	68948642	68949115	ARHGAP25
chr2	68967060	68967248	ARHGAP25
chr2	68968430	68968656	ARHGAP25
chr2	68992127	68992382	ARHGAP25
chr2	68993471	68993889	ARHGAP25
chr2	69056493	69056752	BMP10
chr2	69135642	69135827	BMP10
chr2	70120981	70121216	SNRNP27
chr2	70270602	70270988	PCBP1-AS1
chr2	74427094	74427272	MTHFD2
chr2	74433305	74433874	MTHFD2
chr2	74494330	74494532	SLC4A5
chr2	85073246	85073562	TRABD2A
chr2	85132364	85132548	TMSB10
chr2	85136035	85136401	TMSB10
chr2	85932158	85932522	GNLY
chr2	86265540	86265887	POLR1A
chr2	88927032	88927326	EIF2AK3
chr2	95740315	95740593	MRPS5
chr2	96981432	96981793	ITPRIPL1
chr2	97194145	97194403	LOC105373496
chr2	97197911	97198136	LOC105373496
chr2	97202805	97202968	ARID5A
chr2	97204406	97204975	ARID5A
chr2	98329942	98330106	ZAP70
chr2	98486999	98487302	TMEM131
chr2	99095992	99096222	INPP4A
chr2	99279925	99280171	MGAT4A
chr2	99280877	99281090	MGAT4A
chr2	99445233	99445418	LOC101927070
chr2	99452275	99452822	LOC101927070
chr2	99797416	99797590	MITD1
chr2	101171424	101171612	PDCL3
chr2	101260542	101260733	LINC01849
chr2	101944792	101945093	MIR5696
chr2	101977985	101978387	CREG2
chr2	102844126	102844365	IL1RL2
chr2	102893385	102893625	IL1RL1
chr2	103034947	103035138	IL18RAP
chr2	106362736	106362969	NCK2
chr2	106370561	106370896	NCK2
chr2	106776890	106777305	UXS1
chr2	109229172	109229423	LIMS1
chr2	109269067	109269238	LIMS1
chr2	109648255	109648728	EDAR
chr2	109830573	109830774	MIR4265
chr2	111432909	111433117	BUB1
chr2	111506175	111506437	ACOXL
chr2	111966734	111966925	BCL2L11
chr2	112463487	112463895	MIR4771-2
chr2	113388594	113388972	FLJ42351
chr2	114634295	114634650	ACTR3
chr2	120967901	120968058	TMEM185B
chr2	120989818	120990115	TMEM185B
chr2	122407456	122407828	NIFK-AS1
chr2	127416701	127416956	GYPC
chr2	128284263	128284485	IWS1
chr2	131862583	131862829	PLEKHB2
chr2	134990882	134991063	MGAT5
chr2	135082728	135082892	MGAT5
chr2	135809920	135810441	RAB3GAP1
chr2	136718263	136718509	DARS-AS1
chr2	136808960	136809176	CXCR4
chr2	136814594	136814833	CXCR4
chr2	136996485	136996753	CXCR4
chr2	144016124	144016330	ARHGAP15
chr2	146169129	146169331	TEX41
chr2	148045792	148046093	ACVR2A
chr2	148051612	148051794	ACVR2A
chr2	148055475	148055672	ACVR2A
chr2	148257874	148258158	ACVR2A
chr2	148778409	148778633	ORC4
chr2	152493745	152493931	NEB
chr2	152494163	152494334	NEB
chr2	158269955	158270250	CYTIP
chr2	158274812	158275117	CYTIP
chr2	158320786	158321118	CYTIP
chr2	158755788	158756180	ACVR1
chr2	161341805	161341966	RBMS1
chr2	161934050	161934405	TANK
chr2	162023457	162023640	TANK
chr2	162762303	162762578	DPP4
chr2	162809197	162809638	DPP4
chr2	162813340	162813540	DPP4
chr2	162849033	162849277	DPP4
chr2	171700301	171700453	GAD1
chr2	172104885	172105118	TLK1
chr2	172778904	172779143	HAT1
chr2	173088338	173088537	DLX2-DT
chr2	173093988	173094142	DLX2-DT
chr2	173327872	173328219	ITGA6
chr2	173360956	173361225	PDK1
chr2	174219350	174219521	CDCA7
chr2	175499155	175499467	WIPF1
chr2	176033407	176033647	ATF2
chr2	181971620	181971849	LINC01934
chr2	191894343	191894497	LOC105373805
chr2	191916748	191917000	LOC105373805
chr2	192419895	192420071	NABP1
chr2	192482432	192482617	NABP1
chr2	192540560	192540919	NABP1
chr2	196401049	196401241	SLC39A10
chr2	196424395	196424688	SLC39A10
chr2	197024879	197025097	STK17B
chr2	197040911	197041230	STK17B
chr2	197104966	197105251	LOC101927482
chr2	197125317	197125590	LOC101927482
chr2	197127911	197128199	LOC101927482
chr2	198364737	198364937	HSPE1-MOB4
chr2	198753794	198753998	PLCL1
chr2	201333076	201333232	KCTD18
chr2	201981372	201981620	CFLAR
chr2	201982193	201982558	CFLAR
chr2	201983261	201983464	CFLAR
chr2	201990359	201990596	CFLAR
chr2	201995481	201995731	CFLAR
chr2	202122793	202123267	CASP8
chr2	203130311	203130476	NOP58
chr2	204443950	204444207	RAPH1
chr2	204571157	204571415	CD28
chr2	204582927	204583236	CD28
chr2	204584553	204585071	CD28
chr2	204647043	204647292	CD28
chr2	204724157	204724371	CTLA4
chr2	204732326	204732570	CTLA4
chr2	204801339	204801550	ICOS
chr2	204871096	204871338	ICOS
chr2	205832437	205832651	PARD3B
chr2	205941866	205942057	PARD3B
chr2	207024380	207024684	EEF1B2
chr2	208008183	208008404	KLF7
chr2	219180798	219180964	PNKD
chr2	220363464	220363678	GMPPA
chr2	222382442	222382732	EPHA4
chr2	222383070	222383248	EPHA4
chr2	222394446	222394712	EPHA4
chr2	225848250	225848448	MIR4439
chr2	231084536	231084863	SP110
chr2	231183966	231184183	SP140L
chr2	231467383	231467904	LINC01907
chr2	231526367	231526634	LINC01907
chr2	233941509	233941685	INPP5D
chr2	233946011	233946260	INPP5D
chr2	235182967	235183165	LINC01891
chr2	235187649	235187875	LINC01891
chr2	235200645	235200852	LINC01891
chr2	235372648	235372875	LINC01891
chr2	238343673	238343919	COL6A3
chr2	238512379	238512564	RAB17
chr2	238877318	238877509	UBE2F
chr2	240186893	240187205	MIR4269
chr2	240189035	240189359	MIR4269
chr2	240243267	240243477	MIR4269
chr2	240248624	240248839	MIR4269
chr2	240291454	240291736	MIR2467
chr2	240302622	240302812	HDAC4
chr2	241505525	241505779	RNPEPL1
chr2	242383339	242383530	MIR3133
chr2	242556750	242557108	THAP4
chr2	242680580	242680797	D2HGDH
chr2	242702181	242702795	GAL3ST2
chr20	346725	346917	TRIB3
chr20	419358	419666	TBC1D20
chr20	2082944	2083335	STK35
chr20	4793729	4793905	RASSF2
chr20	5059158	5059459	TMEM230
chr20	17591265	17591537	DSTN
chr20	21284297	21284564	XRN2
chr20	23331164	23331380	NXT1
chr20	24007945	24008207	GGTLC1
chr20	24929590	24929786	CST7
chr20	25720362	25720538	LOC105372582
chr20	30263566	30263948	COX4I2
chr20	30286997	30287215	ABALON
chr20	30873511	30873787	KIF3B
chr20	30946939	30947169	ASXL1
chr20	31560064	31560413	SUN5
chr20	31797679	31797861	BPIFA3
chr20	31958234	31958429	CDK5RAP1
chr20	33673418	33673590	TRPC4AP
chr20	33735098	33735275	EDEM2
chr20	34204299	34204752	SPAG4
chr20	35094091	35094243	DLGAP4
chr20	35120372	35120590	DLGAP4
chr20	37433657	37433848	PPP1R16B
chr20	37501735	37502099	FAM83D
chr20	37504074	37504448	FAM83D
chr20	40065457	40065611	EMILIN3
chr20	42648254	42648490	TOX2
chr20	42698948	42699153	JPH2
chr20	45029691	45030037	LOC105372633
chr20	47332687	47332926	PREX1
chr20	47376872	47377261	PREX1
chr20	47386173	47386324	PREX1
chr20	47803387	47803605	STAU1
chr20	47895059	47895251	ZFAS1
chr20	48210860	48211060	PTGIS
chr20	48293571	48293794	B4GALT5
chr20	48726831	48727077	UBE2V1
chr20	48955281	48955825	LINC01271
chr20	49002719	49003304	LINC01271
chr20	49133204	49133354	PTPN1
chr20	49136026	49136215	PTPN1
chr20	49163402	49163564	PTPN1
chr20	49166547	49166784	MIR645
chr20	50021327	50021662	MIR3194
chr20	50047946	50048136	MIR3194
chr20	50097976	50098158	MIR3194
chr20	50111178	50111360	MIR3194
chr20	50142515	50142671	NFATC2
chr20	50157871	50158072	NFATC2
chr20	51687309	51687515	TSHZ2
chr20	51698026	51698195	TSHZ2
chr20	52226088	52226490	LOC105372672
chr20	52259147	52259349	LOC105372672
chr20	52276898	52277093	LOC105372672
chr20	52323020	52323459	LOC105372672
chr20	55926089	55926363	RAE1
chr20	56194352	56194575	ZBP1
chr20	56285554	56285706	PMEPA1
chr20	56881906	56882287	PPP4R1L
chr20	57234893	57235186	STX16
chr20	61620695	61620906	BHLHE23
chr21	15825753	15825975	HSPA13
chr21	15922622	15922827	SAMSN1
chr21	15954301	15954584	SAMSN1-AS1
chr21	19152922	19153146	C21orf91-OT1
chr21	30257248	30257557	N6AMT1
chr21	32725163	32725392	TIAM1
chr21	32726842	32727294	TIAM1
chr21	32736074	32736365	TIAM1
chr21	34587946	34588191	IFNAR2
chr21	34697681	34697845	IFNAR1
chr21	35308903	35309102	LINC00649
chr21	35321000	35321319	LINC00649
chr21	35348468	35348647	LOC101928126
chr21	36421493	36421805	RUNX1
chr21	37661526	37661702	MORC3
chr21	37693108	37693318	MORC3
chr21	38232539	38232729	HLCS
chr21	38593629	38593852	DSCR9
chr21	42734266	42734603	MX2
chr21	42893476	42893666	TMPRSS2
chr21	43824238	43824456	UBASH3A
chr21	43947890	43948195	SLC37A1
chr21	44465603	44465816	CBS
chr21	45275003	45275253	AGPAT3
chr21	45502524	45502782	TRAPPC10
chr21	45503470	45503700	TRAPPC10
chr21	46077581	46077807	KRTAP12-3
chr21	47012308	47012685	LINC01694
chr21	47970527	47970935	S100B
chr22	20905812	20906001	MED15
chr22	20923543	20923759	MED15
chr22	21925460	21925726	UBE2L3
chr22	23516216	23516426	BCR
chr22	26105837	26106083	MYO18B
chr22	26132693	26133048	MYO18B
chr22	27038720	27039341	MIAT
chr22	27054788	27055183	MIAT
chr22	27067611	27067872	MIATNB
chr22	27068574	27069100	MIATNB
chr22	29138471	29138754	HSCB
chr22	29206793	29207050	XBP1
chr22	29207850	29208205	XBP1
chr22	29810876	29811060	RFPL1
chr22	30097262	30097418	CABP7
chr22	30234443	30234743	ASCC2
chr22	30574835	30575054	LIF-AS1
chr22	30661754	30661956	OSM
chr22	30662871	30663061	OSM
chr22	31617862	31618106	LIMK2
chr22	31682450	31682605	PIK3IP1
chr22	31688419	31688584	PIK3IP1
chr22	35726260	35726449	MIR3909
chr22	36044297	36044597	APOL6
chr22	36553193	36553452	APOL3
chr22	36635520	36635770	APOL2
chr22	36649011	36649229	APOL1
chr22	36728277	36728488	MIR6819
chr22	37269929	37270246	NCF4-AS1
chr22	37476030	37476216	TMPRSS6
chr22	37518149	37518503	TMPRSS6
chr22	37618515	37619054	SSTR3
chr22	37626678	37626930	RAC2
chr22	37637573	37637754	RAC2
chr22	37963218	37963489	CDC42EP1
chr22	38656254	38656587	TMEM184B
chr22	38663173	38663345	TMEM184B
chr22	39486905	39487093	APOBEC3H
chr22	40303796	40303946	GRAP2
chr22	40573768	40574024	TNRC6B
chr22	40719861	40720098	ADSL
chr22	41682901	41683053	RANGAP1
chr22	42177196	42177376	CCDC134
chr22	42253545	42253732	SREBF2
chr22	42269380	42269677	MIR33A
chr22	42336243	42336457	CENPM
chr22	45063895	45064060	PRR5
chr22	46008404	46008702	LINC01589
chr22	50780659	50780816	PPP6R2
chr22	50978016	50978310	KLHDC7B
chr22	51060164	51060316	ARSA
chr3	3215136	3215373	CRBN
chr3	4762582	4762768	EGOT
chr3	4872623	4873234	BHLHE40-AS1
chr3	4910476	4910663	BHLHE40-AS1
chr3	5007814	5008007	BHLHE40
chr3	5021973	5022159	BHLHE40-AS1
chr3	5044171	5044460	BHLHE40-AS1
chr3	11812062	11812290	VGLL4
chr3	13053170	13053339	IQSEC1
chr3	14166392	14166561	TMEM43
chr3	14419324	14419576	SLC6A6
chr3	14467598	14467790	SLC6A6
chr3	15313343	15313759	SH3BP5-AS1
chr3	15333512	15334020	SH3BP5-AS1
chr3	15578464	15578677	COLQ
chr3	15598153	15598336	COLQ
chr3	15689203	15689399	BTD
chr3	16883945	16884165	PLCL2
chr3	16930523	16930799	PLCL2
chr3	17193169	17193467	MIR3714
chr3	18710915	18711165	SATB1
chr3	18720772	18721086	SATB1
chr3	18754881	18755139	SATB1
chr3	18767148	18767503	SATB1
chr3	18782274	18782921	SATB1
chr3	18799661	18799864	SATB1
chr3	20145920	20146171	MIR3135A
chr3	27387148	27387316	NEK10
chr3	27670938	27671176	EOMES
chr3	27707794	27708114	EOMES
chr3	28368089	28368373	AZI2
chr3	29213267	29213450	RBMS3-AS3
chr3	30672840	30673039	TGFBR2
chr3	30700122	30700443	TGFBR2
chr3	31271898	31272185	MIR466
chr3	31797466	31797729	OSBPL10-AS1
chr3	32339044	32339246	CMTM8
chr3	32344689	32345223	CMTM8
chr3	32456157	32456411	CMTM7
chr3	33040733	33040976	CCR4
chr3	33043539	33043869	CCR4
chr3	33086268	33086429	TMPPE
chr3	33482202	33482751	UBP1
chr3	39276258	39276487	XIRP1
chr3	40393658	40393846	ENTPD3
chr3	43431259	43431421	SNRK-AS1
chr3	45106304	45106561	CLEC3B
chr3	45633990	45634189	LIMD1
chr3	45984804	45984960	CXCR6
chr3	45992143	45992651	CXCR6
chr3	46005692	46005862	CXCR6
chr3	46019911	46020218	FYCO1
chr3	46036175	46036551	FYCO1
chr3	46087777	46088055	XCR1
chr3	46106767	46107158	XCR1
chr3	46109428	46109709	XCR1
chr3	46109942	46110359	XCR1
chr3	46171222	46171436	CCR1
chr3	46321668	46321893	CCR3
chr3	47079481	47079704	NRADDP
chr3	48554173	48554372	SHISA5
chr3	48955661	48955875	ARIH2
chr3	50610999	50611226	C3orf18
chr3	50628253	50628547	C3orf18
chr3	50661531	50661861	MAPKAPK3
chr3	51062823	51063135	DOCK3
chr3	51533456	51533643	DCAF1
chr3	52188739	52189031	POC1A
chr3	53787733	53787988	CHDH
chr3	56759343	56759569	FAM208A
chr3	56788747	56788935	ARHGEF3
chr3	56817909	56818193	ARHGEF3
chr3	56950421	56950580	ARHGEF3
chr3	57583367	57583624	ARF4-AS1
chr3	58457034	58457335	KCTD6
chr3	59437142	59437371	LOC339902
chr3	59996514	59996856	FHIT
chr3	63920240	63920418	SCAANT1
chr3	66531271	66531474	LRIG1
chr3	66540702	66540903	LRIG1
chr3	69132069	69132320	ARL6IP5
chr3	69248634	69248889	LMOD3
chr3	69249195	69249379	LMOD3
chr3	71179655	71180249	FOXP1
chr3	88107275	88107471	CGGBP1
chr3	98244431	98244719	CLDND1
chr3	98272104	98272305	GPR15
chr3	98272706	98272917	GPR15
chr3	98275100	98275378	GPR15
chr3	100427895	100428215	TFG
chr3	101232108	101232353	SENP7
chr3	101240300	101240548	FAM172BP
chr3	101363047	101363266	ZBTB11-AS1
chr3	101569277	101569584	NFKBIZ
chr3	101778508	101778703	LOC101929411
chr3	101812125	101812310	LOC101929411
chr3	101833157	101833411	LOC101929411
chr3	105895618	105895923	CBLB
chr3	107807661	107807854	CD47
chr3	107846172	107846456	LINC01215
chr3	108196503	108196664	MYH15
chr3	108525265	108525507	TRAT1
chr3	111030622	111030895	CD96
chr3	111258608	111258828	CD96
chr3	111386891	111387046	PLCXD2
chr3	111393084	111393280	PLCXD2
chr3	112709428	112709921	GTPBP8
chr3	113940442	113940773	ZNF80
chr3	114884189	114884362	ZBTB20
chr3	124743117	124743272	HEG1
chr3	124844769	124844921	MIR5092
chr3	128035257	128035501	DNAJB8-AS1
chr3	128839332	128839697	RAB43
chr3	130761213	130761433	NEK11
chr3	134204485	134204976	ANAPC13
chr3	141193173	141193376	RASA2
chr3	141217755	141217992	RASA2
chr3	142164777	142165167	XRN1
chr3	142296843	142297140	ATR
chr3	146262284	146262660	PLSCR1
chr3	150922902	150923102	GPR171
chr3	151911461	151911626	LOC101928166
chr3	156785043	156785306	LINC02029
chr3	156837236	156837472	LINC00880
chr3	156846351	156846585	LINC00880
chr3	156848329	156848528	LINC00880
chr3	156892631	156892863	CCNL1
chr3	161113018	161113195	SPTSSB
chr3	169482910	169483111	TERC
chr3	169498584	169498857	MYNN
chr3	169745277	169745630	GPR160
chr3	171175978	171176244	TNIK
chr3	171757214	171757370	FNDC3B
chr3	171805751	171805966	FNDC3B
chr3	171849984	171850293	FNDC3B
chr3	172230211	172230571	TNFSF10
chr3	176914006	176914180	TBL1XR1
chr3	176919523	176919724	TBL1XR1
chr3	177076475	177076775	LINC00501
chr3	183122156	183122441	MCF2L2
chr3	186589167	186589401	ADIPOQ-AS1
chr3	186649097	186649316	ST6GAL1
chr3	187463143	187463719	BCL6
chr3	187517964	187518115	BCL6
chr3	187692862	187693045	LINC01991
chr3	187717691	187717939	LINC01991
chr3	187872309	187872460	LPP-AS2
chr3	188156913	188157128	LPP-AS1
chr3	188849988	188850437	TPRG1
chr3	188862515	188862698	TPRG1
chr3	189073655	189073937	TPRG1-AS2
chr3	194024237	194024525	LINC00887
chr3	194117032	194117215	GP5
chr3	195272704	195272881	PPP1R2
chr3	195313626	195313843	APOD
chr3	195908792	195909182	ZDHHC19
chr3	197032887	197033104	DLG1
chr4	331331	331651	ZNF141
chr4	1725089	1725326	TACC3
chr4	2292880	2293056	MXD4
chr4	2414264	2415101	ZFYVE28
chr4	2572767	2573094	FAM193A
chr4	2924579	2924735	MFSD10
chr4	6154642	6154848	JAKMIP1
chr4	6182703	6182936	JAKMIP1
chr4	6642083	6642243	MRFAP1
chr4	25856737	25856912	SEL1L3
chr4	26199080	26199372	RBPJ
chr4	36287795	36288049	DTHD1
chr4	36305494	36305704	DTHD1
chr4	36324597	36324987	DTHD1
chr4	38132963	38133156	TBC1D1
chr4	38133968	38134247	TBC1D1
chr4	38157053	38157343	TBC1D1
chr4	38178588	38178929	TBC1D1
chr4	38525570	38525940	LINC01258
chr4	38987891	38988126	TMEM156
chr4	40202511	40202715	RHOH
chr4	40310350	40310522	LINC02265
chr4	40724834	40725167	NSUN7
chr4	48131671	48131883	TXK
chr4	70626273	70626581	SULT1B1
chr4	71600352	71600528	RUFY3
chr4	74124605	74124897	ANKRD17
chr4	77275739	77275991	STBD1
chr4	78508214	78508410	CXCL13
chr4	78741563	78741862	CNOT6L
chr4	78748729	78748900	CNOT6L
chr4	81048618	81048770	ANTXR2
chr4	81093392	81093555	PRDM8
chr4	81360977	81361198	CFAP299
chr4	84138801	84139169	COQ2
chr4	84140493	84140833	COQ2
chr4	85965100	85965266	WDFY3-AS2
chr4	87465517	87465682	MIR4452
chr4	87927598	87927787	AFF1
chr4	88480693	88480917	SPARCL1
chr4	90215794	90215987	GPRIN3
chr4	90224390	90224614	GPRIN3
chr4	99627404	99627570	LOC105377342
chr4	101014685	101014974	LOC101929353
chr4	101022298	101022484	LOC101929353
chr4	101941349	101941639	MIR8066
chr4	101942074	101942426	MIR8066
chr4	102127194	102127390	MIR8066
chr4	102321341	102321508	FLJ20021
chr4	103508008	103508167	LOC105377621
chr4	103748979	103749455	LOC105377348
chr4	109276760	109277039	LEF1-AS1
chr4	113208928	113209133	TIFA
chr4	113218348	113218553	ALPK1
chr4	114558124	114558374	CAMK2D
chr4	119199856	119200048	SNHG8
chr4	122103579	122103937	TNIP3
chr4	123499821	123499991	IL21-AS1
chr4	140340666	140340823	RAB33B
chr4	142142441	142142699	ZNF330
chr4	143326526	143326691	INPP4B
chr4	143328363	143328677	INPP4B
chr4	143488425	143488699	INPP4B
chr4	151936441	151936610	LRBA
chr4	153021790	153022027	LINC02273
chr4	153176670	153176865	FBXW7-AS1
chr4	154443260	154443781	TMEM131L
chr4	159823844	159824067	FNIP2
chr4	170332014	170332222	SH3RF1
chr4	174291683	174291930	SAP30
chr4	178323179	178323378	AGA
chr4	184270277	184270464	CLDN24
chr4	184366414	184366624	CDKN2AIP
chr4	185151443	185151616	ENPP6
chr4	185189363	185189610	ENPP6
chr5	4042575	4042807	IRX1
chr5	10445536	10445775	ROPN1L
chr5	32211301	32211706	GOLPH3
chr5	32278571	32278805	MTMR12
chr5	32531718	32532020	SUB1
chr5	33859425	33859586	ADAMTS12
chr5	35817074	35817383	IL7R
chr5	35819847	35820021	IL7R
chr5	35826264	35826416	IL7R
chr5	35833408	35833631	IL7R
chr5	35854542	35854721	IL7R
chr5	35856829	35857072	IL7R
chr5	39176964	39177404	FYB1
chr5	39210172	39210689	FYB1
chr5	39211950	39212124	FYB1
chr5	40386448	40386700	PTGER4
chr5	40410537	40410692	PTGER4
chr5	40429667	40429838	PTGER4
chr5	40797514	40797714	PRKAA1
chr5	42949389	42949651	FLJ32255
chr5	42993339	42993648	FLJ32255
chr5	42994622	42994944	FLJ32255
chr5	42995108	42995393	FLJ32255
chr5	43020212	43020450	LOC648987
chr5	43040398	43040617	ANXA2R
chr5	43040925	43041101	ANXA2R
chr5	43042438	43042658	LOC153684
chr5	49711802	49711988	EMB
chr5	49930819	49931001	PARP8
chr5	49963920	49964087	PARP8
chr5	52005479	52005745	PELO
chr5	52021339	52021558	PELO
chr5	53942139	53942418	LOC102467080
chr5	54090496	54090761	LOC102467080
chr5	54198684	54198883	ESM1
chr5	54284837	54285045	ESM1
chr5	54323459	54323808	GZMK
chr5	54368594	54368789	GZMA
chr5	54392084	54392240	GZMA
chr5	55152441	55152592	IL31RA
chr5	55290984	55291168	FLJ31104
chr5	55908642	55908877	C5orf67
chr5	58332243	58332493	PDE4D
chr5	58395065	58395445	PDE4D
chr5	61495854	61496020	KIF2A
chr5	61601619	61601789	KIF2A
chr5	66456884	66457101	CD180
chr5	66502811	66503196	CD180
chr5	66517636	66517914	CD180
chr5	67688543	67688750	PIK3R1
chr5	67730197	67730483	PIK3R1
chr5	71530136	71530291	MAP1B
chr5	74230978	74231469	FAM169A
chr5	74270624	74270825	GCNT4
chr5	75565479	75565717	IQGAP2
chr5	75621839	75622043	IQGAP2
chr5	75843366	75843603	IQGAP2
chr5	76007362	76007562	NCRUPAR
chr5	76034964	76035147	F2R
chr5	76151815	76152061	S100Z
chr5	79477560	79477787	SERINC5
chr5	80051587	80051800	DHFR
chr5	80302848	80303123	RASGRF2-AS1
chr5	80927020	80927238	SSBP2
chr5	81652717	81652916	ATP6AP1L
chr5	81972516	81972828	MIR3977
chr5	86371094	86371337	MIR4280
chr5	86708825	86708986	CCNH
chr5	93911034	93911214	KIAA0825
chr5	93913667	93913862	KIAA0825
chr5	94982871	94983059	RFESD
chr5	95157772	95157931	GLRX
chr5	95171775	95171969	GLRX
chr5	95263729	95263976	LOC101929710
chr5	96152092	96152569	ERAP1
chr5	96232091	96232244	ERAP2
chr5	100240242	100240457	ST8SIA4
chr5	106724829	106725130	EFNA5
chr5	110569948	110570143	CAMK4
chr5	112214587	112214782	SRP19
[truncated: 588 more rows]
